# Supplementary material for: 1-Ethyl 2-methyl 3,4-bis­(acet­yloxy)pyrrolidine-1,2-di­carboxyl­ate: crystal structure, Hirshfeld surface analysis and computational chemistry
Source: Acta Crystallogr E Crystallogr Commun. 2020 May 29;76(Pt 6):967–72. doi: 10.1107/S205698902000701X (PMC7273984; doi:10.1107/S205698902000701X)
Supplement: Supplementary file 1 [file e-76-00967-sup1.cif]

##############################################################################
#                                                                            #
# This CIF contains the data in a paper accepted for publication in          #
# Acta Crystallographica Section E. It conforms to the requirements of       #
# Notes for Authors for Acta Crystallographica Section E, and has been       #
# peer reviewed under the auspices of the IUCr Commission on Journals.       #
#                                                                            #
# Full details of the Crystallographic Information File format               #
# are given in the paper "The Crystallographic Information File (CIF):       #
# a New Standard Archive File for Crystallography" by S. R. Hall, F. H.      #
# Allen and I. D. Brown [Acta Cryst. (1991), A47, 655-685].                  #
#                                                                            #
# The current version of the core CIF dictionary is obtainable from          #
# ftp://ftp.iucr.org/pub/cif_core.dic.                                       #
#                                                                            #
# Software is freely available for graphical display of the structure(s)     #
# in this CIF. For information consult the CIF software page                 #
# http://www.iucr.org/resources/cif/software.                                #
#                                                                            #
# This file may be used for bona fide research purposes within the           #
# scientific community so long as proper attribution is given to the journal # 
# article from which it was obtained.                                        #
#                                                                            #
##############################################################################
data_I
_audit_creation_method     'SHELXL-2018/3'
_chemical_name_systematic
;
1-Ethyl 2-methyl 3,4-bis(acetyloxy)pyrrolidine-1,2-dicarboxylate
;
_chemical_name_common     ?
_chemical_formula_moiety     'C13 H19 N O8'
_chemical_formula_sum     'C13 H19 N O8'
_chemical_formula_iupac     'C13 H19 N O8'
_chemical_formula_weight     317.29
_space_group_crystal_system     triclinic
_space_group_name_H-M_alt     'P -1'
_space_group_name_Hall     '-P 1'
loop_
    _space_group_symop_operation_xyz
    'x, y, z'
    '-x, -y, -z'
_cell_length_a     6.8291(5)
_cell_length_b     7.8670(11)
_cell_length_c     15.814(3)
_cell_angle_alpha     100.607(11)
_cell_angle_beta     99.011(10)
_cell_angle_gamma     105.054(7)
_cell_volume     787.5(2)
_cell_formula_units_Z     2
_cell_measurement_reflns_used     25
_cell_measurement_theta_min     10.77
_cell_measurement_theta_max     18.15
_cell_measurement_temperature     290(2)
_exptl_crystal_description     irregular
_exptl_crystal_colour     colourless
_exptl_crystal_size_max     0.400
_exptl_crystal_size_mid     0.350
_exptl_crystal_size_min     0.100
_exptl_crystal_density_diffrn     1.338
_exptl_crystal_density_meas     ?
_exptl_crystal_density_method     ?
_exptl_crystal_F_000     336
_exptl_absorpt_coefficient_mu     0.112
_exptl_absorpt_correction_type     none
_exptl_absorpt_process_details     ?
_exptl_absorpt_correction_T_min     ?
_exptl_absorpt_correction_T_max     ?
_diffrn_ambient_temperature     290(2)
_diffrn_source     'Enraf Nonius FR590'
_diffrn_radiation_type     MoK\a
_diffrn_radiation_wavelength     0.71073
_diffrn_measurement_device_type     'Enraf Nonius TurboCAD-4'
_diffrn_measurement_method     'non-profiled \w/2\q scans'
_diffrn_detector_area_resol_mean     ?
_diffrn_reflns_number     4880
_diffrn_reflns_av_R_equivalents     0.0201
_diffrn_reflns_av_unetI/netI     0.0503
_diffrn_reflns_theta_min     2.684
_diffrn_reflns_theta_max     29.988
_diffrn_reflns_theta_full     25.242
_diffrn_measured_fraction_theta_max     0.995
_diffrn_measured_fraction_theta_full     0.998
_diffrn_reflns_limit_h_min     -9
_diffrn_reflns_limit_h_max     9
_diffrn_reflns_limit_k_min     0
_diffrn_reflns_limit_k_max     11
_diffrn_reflns_limit_l_min     -22
_diffrn_reflns_limit_l_max     21
_diffrn_standards_number     3
_diffrn_standards_interval_time     120
_diffrn_standards_decay_%     2
_refine_special_details     ?
_reflns_number_total     4573
_reflns_number_gt     2571
_reflns_threshold_expression     'I > 2\s(I)'
_refine_ls_structure_factor_coef     Fsqd
_refine_ls_matrix_type     full
_refine_ls_R_factor_all     0.1100
_refine_ls_R_factor_gt     0.0419
_refine_ls_wR_factor_gt     0.1040
_refine_ls_wR_factor_ref     0.1279
_refine_ls_goodness_of_fit_ref     0.986
_refine_ls_restrained_S_all     0.986
_refine_ls_number_reflns     4573
_refine_ls_number_parameters     203
_refine_ls_number_restraints     0
_refine_ls_hydrogen_treatment     constr
_refine_ls_weighting_scheme     calc
_refine_ls_weighting_details
              'w=1/[\s^2^(Fo^2^)+(0.0579P)^2^+0.0763P] where P=(Fo^2^+2Fc^2^)/3'
_atom_sites_solution_hydrogens     geom
_atom_sites_solution_primary     direct
_atom_sites_solution_secondary     difmap
_refine_ls_shift/su_max     0.001
_refine_ls_shift/su_mean     0.000
_refine_diff_density_max     0.176
_refine_diff_density_min     -0.168
_refine_ls_extinction_method     none
_refine_ls_extinction_coef     .
loop_
    _atom_type_symbol
    _atom_type_description
    _atom_type_scat_dispersion_real
    _atom_type_scat_dispersion_imag
    _atom_type_scat_source
    'C' 'C' 0.0033 0.0016
                         'International Tables Vol C Tables 4.2.6.8 and 6.1.1.4'
    'H' 'H' 0.0000 0.0000
                         'International Tables Vol C Tables 4.2.6.8 and 6.1.1.4'
    'N' 'N' 0.0061 0.0033
                         'International Tables Vol C Tables 4.2.6.8 and 6.1.1.4'
    'O' 'O' 0.0106 0.0060
                         'International Tables Vol C Tables 4.2.6.8 and 6.1.1.4'
_computing_data_collection
;
CAD-4 EXPRESS (Enraf Nonius, 1989)
;
_computing_cell_refinement
;
CAD-4 EXPRESS (Enraf Nonius, 1989)
;
_computing_data_reduction
;
XCAD4 (Harms & Wocadlo, 1995)
;
_computing_structure_solution
;
SIR2014 (Burla <i>et al.</i>,  2015)
;
_computing_structure_refinement
;
<i>SHELXL2018/3</i> (Sheldrick, 2015)
;
_computing_molecular_graphics
;
ORTEP-3 for Windows (Farrugia, 2012), <i>MarvinSketch</i>
(ChemAxon, 2010) and DIAMOND (Brandenburg, 2006)
;
_computing_publication_material
;
PublCIF (Westrip, 2010)
;
loop_
    _atom_site_type_symbol
    _atom_site_label
    _atom_site_fract_x
    _atom_site_fract_y
    _atom_site_fract_z
    _atom_site_U_iso_or_equiv
    _atom_site_adp_type
    _atom_site_calc_flag
    _atom_site_occupancy
    _atom_site_disorder_assembly
    _atom_site_disorder_group
    O O1 0.28490(19) 0.08131(19) 0.64555(9) 0.0568(3) Uani d 1 . .
    O O2 0.12213(18) 0.24723(18) 0.57354(8) 0.0513(3) Uani d 1 . .
    O O3 0.35221(19) 0.33818(18) 0.83767(9) 0.0586(3) Uani d 1 . .
    O O4 0.20434(18) 0.14935(17) 0.91551(8) 0.0504(3) Uani d 1 . .
    O O5 -0.5275(2) -0.0729(2) 0.83254(9) 0.0662(4) Uani d 1 . .
    O O6 -0.32790(16) -0.06328(15) 0.73314(7) 0.0424(3) Uani d 1 . .
    O O7 -0.2014(3) 0.6135(2) 0.78612(11) 0.0753(4) Uani d 1 . .
    O O8 -0.08692(17) 0.40628(15) 0.84074(7) 0.0426(3) Uani d 1 . .
    N N1 0.0250(2) 0.1764(2) 0.69258(9) 0.0433(3) Uani d 1 . .
    C C1 0.0322(2) 0.0990(2) 0.76913(10) 0.0372(3) Uani d 1 . .
    H H1 0.041065 -0.024702 0.752792 0.045 Uiso calc 1 . .
    C C2 -0.1782(2) 0.0948(2) 0.79177(10) 0.0357(3) Uani d 1 . .
    H H2 -0.177363 0.096071 0.853908 0.043 Uiso calc 1 . .
    C C3 -0.2178(2) 0.2626(2) 0.76694(10) 0.0388(3) Uani d 1 . .
    H H3 -0.364464 0.257939 0.758613 0.047 Uiso calc 1 . .
    C C4 -0.1353(2) 0.2683(2) 0.68313(11) 0.0430(4) Uani d 1 . .
    H H4A -0.244190 0.204920 0.631224 0.052 Uiso calc 1 . .
    H H4B -0.076679 0.392201 0.679209 0.052 Uiso calc 1 . .
    C C5 0.1565(2) 0.1615(2) 0.63798(10) 0.0424(4) Uani d 1 . .
    C C6 0.2518(3) 0.2410(3) 0.50973(13) 0.0631(5) Uani d 1 . .
    H H6A 0.234590 0.116529 0.480776 0.076 Uiso calc 1 . .
    H H6B 0.396809 0.298206 0.538377 0.076 Uiso calc 1 . .
    C C7 0.1853(4) 0.3399(4) 0.44469(15) 0.0818(7) Uani d 1 . .
    H H7A 0.041201 0.282919 0.417435 0.123 Uiso calc 1 . .
    H H7B 0.266749 0.337723 0.400460 0.123 Uiso calc 1 . .
    H H7C 0.204764 0.463198 0.474089 0.123 Uiso calc 1 . .
    C C8 0.2155(2) 0.2132(2) 0.84352(11) 0.0404(3) Uani d 1 . .
    C C9 0.3834(3) 0.2283(4) 0.98760(14) 0.0766(7) Uani d 1 . .
    H H9A 0.506912 0.224946 0.966399 0.115 Uiso calc 1 . .
    H H9B 0.370682 0.160845 1.032257 0.115 Uiso calc 1 . .
    H H9C 0.391528 0.351722 1.012025 0.115 Uiso calc 1 . .
    C C10 -0.4972(2) -0.1374(2) 0.76304(12) 0.0461(4) Uani d 1 . .
    C C11 -0.6347(3) -0.3050(3) 0.69971(16) 0.0697(6) Uani d 1 . .
    H H11A -0.581462 -0.404559 0.706145 0.104 Uiso calc 1 . .
    H H11B -0.639848 -0.289168 0.640732 0.104 Uiso calc 1 . .
    H H11C -0.771979 -0.329842 0.711270 0.104 Uiso calc 1 . .
    C C12 -0.0926(3) 0.5768(2) 0.84243(13) 0.0500(4) Uani d 1 . .
    C C13 0.0585(4) 0.7066(3) 0.92107(15) 0.0696(6) Uani d 1 . .
    H H13A 0.194942 0.735689 0.908739 0.104 Uiso calc 1 . .
    H H13B 0.058933 0.652183 0.970653 0.104 Uiso calc 1 . .
    H H13C 0.018502 0.815216 0.934292 0.104 Uiso calc 1 . .
loop_
    _atom_site_aniso_label
    _atom_site_aniso_U_11
    _atom_site_aniso_U_22
    _atom_site_aniso_U_33
    _atom_site_aniso_U_12
    _atom_site_aniso_U_13
    _atom_site_aniso_U_23
    O1 0.0482(7) 0.0740(9) 0.0610(8) 0.0303(7) 0.0206(6) 0.0223(7)
    O2 0.0509(7) 0.0668(8) 0.0457(6) 0.0205(6) 0.0212(5) 0.0231(6)
    O3 0.0431(6) 0.0550(8) 0.0714(8) 0.0012(6) 0.0106(6) 0.0205(7)
    O4 0.0476(6) 0.0545(7) 0.0462(6) 0.0117(6) 0.0003(5) 0.0186(6)
    O5 0.0573(8) 0.0702(10) 0.0703(9) 0.0073(7) 0.0301(7) 0.0171(8)
    O6 0.0357(5) 0.0405(6) 0.0475(6) 0.0065(5) 0.0088(5) 0.0092(5)
    O7 0.0854(11) 0.0571(9) 0.0929(11) 0.0370(8) 0.0070(9) 0.0284(8)
    O8 0.0440(6) 0.0367(6) 0.0497(6) 0.0151(5) 0.0096(5) 0.0122(5)
    N1 0.0395(7) 0.0576(9) 0.0448(7) 0.0230(6) 0.0144(6) 0.0243(6)
    C1 0.0345(7) 0.0403(8) 0.0423(8) 0.0148(6) 0.0098(6) 0.0168(7)
    C2 0.0327(7) 0.0348(8) 0.0397(8) 0.0087(6) 0.0082(6) 0.0105(6)
    C3 0.0322(7) 0.0404(8) 0.0458(8) 0.0125(6) 0.0082(6) 0.0127(7)
    C4 0.0411(8) 0.0497(10) 0.0446(8) 0.0186(7) 0.0094(7) 0.0196(7)
    C5 0.0359(7) 0.0520(10) 0.0389(8) 0.0111(7) 0.0086(6) 0.0118(7)
    C6 0.0635(12) 0.0808(15) 0.0527(11) 0.0219(11) 0.0292(9) 0.0195(10)
    C7 0.0946(17) 0.112(2) 0.0566(12) 0.0356(15) 0.0357(12) 0.0387(13)
    C8 0.0357(7) 0.0424(9) 0.0477(9) 0.0155(7) 0.0101(6) 0.0154(7)
    C9 0.0645(13) 0.0948(18) 0.0570(12) 0.0172(12) -0.0142(10) 0.0169(12)
    C10 0.0358(8) 0.0443(9) 0.0596(10) 0.0088(7) 0.0106(7) 0.0200(8)
    C11 0.0448(10) 0.0558(12) 0.0917(16) -0.0003(9) 0.0043(10) 0.0075(11)
    C12 0.0516(9) 0.0402(9) 0.0677(12) 0.0181(8) 0.0229(9) 0.0213(9)
    C13 0.0803(14) 0.0425(11) 0.0764(14) 0.0050(10) 0.0192(12) 0.0075(10)
_geom_special_details
;
 All esds (except the esd in the dihedral angle between two l.s. planes)
 are estimated using the full covariance matrix.  The cell esds are taken
 into account individually in the estimation of esds in distances, angles
 and torsion angles; correlations between esds in cell parameters are only
 used when they are defined by crystal symmetry.  An approximate (isotropic)
 treatment of cell esds is used for estimating esds involving l.s. planes.
;
loop_
    _geom_bond_atom_site_label_1
    _geom_bond_atom_site_label_2
    _geom_bond_site_symmetry_2
    _geom_bond_distance
    _geom_bond_publ_flag
    O1 C5 . 1.2098(19) ?
    O2 C5 . 1.345(2) ?
    O2 C6 . 1.446(2) ?
    O3 C8 . 1.1961(19) ?
    O4 C8 . 1.3312(19) ?
    O4 C9 . 1.445(2) ?
    O5 C10 . 1.195(2) ?
    O6 C10 . 1.3499(19) ?
    O6 C2 . 1.4385(18) ?
    O7 C12 . 1.195(2) ?
    O8 C12 . 1.348(2) ?
    O8 C3 . 1.4496(19) ?
    N1 C5 . 1.351(2) ?
    N1 C1 . 1.4518(19) ?
    N1 C4 . 1.464(2) ?
    C1 C8 . 1.524(2) ?
    C1 C2 . 1.528(2) ?
    C1 H1 . 0.9800 ?
    C2 C3 . 1.521(2) ?
    C2 H2 . 0.9800 ?
    C3 C4 . 1.523(2) ?
    C3 H3 . 0.9800 ?
    C4 H4A . 0.9700 ?
    C4 H4B . 0.9700 ?
    C6 C7 . 1.484(3) ?
    C6 H6A . 0.9700 ?
    C6 H6B . 0.9700 ?
    C7 H7A . 0.9600 ?
    C7 H7B . 0.9600 ?
    C7 H7C . 0.9600 ?
    C9 H9A . 0.9600 ?
    C9 H9B . 0.9600 ?
    C9 H9C . 0.9600 ?
    C10 C11 . 1.483(3) ?
    C11 H11A . 0.9600 ?
    C11 H11B . 0.9600 ?
    C11 H11C . 0.9600 ?
    C12 C13 . 1.496(3) ?
    C13 H13A . 0.9600 ?
    C13 H13B . 0.9600 ?
    C13 H13C . 0.9600 ?
loop_
    _geom_angle_atom_site_label_1
    _geom_angle_atom_site_label_2
    _geom_angle_atom_site_label_3
    _geom_angle_site_symmetry_1
    _geom_angle_site_symmetry_3
    _geom_angle
    _geom_angle_publ_flag
    C5 O2 C6 . . 115.92(14) ?
    C8 O4 C9 . . 115.73(15) ?
    C10 O6 C2 . . 116.20(12) ?
    C12 O8 C3 . . 118.19(13) ?
    C5 N1 C1 . . 121.34(13) ?
    C5 N1 C4 . . 125.77(13) ?
    C1 N1 C4 . . 112.89(12) ?
    N1 C1 C8 . . 111.47(13) ?
    N1 C1 C2 . . 102.32(12) ?
    C8 C1 C2 . . 113.23(13) ?
    N1 C1 H1 . . 109.9 ?
    C8 C1 H1 . . 109.9 ?
    C2 C1 H1 . . 109.9 ?
    O6 C2 C3 . . 108.78(12) ?
    O6 C2 C1 . . 106.68(12) ?
    C3 C2 C1 . . 103.23(12) ?
    O6 C2 H2 . . 112.5 ?
    C3 C2 H2 . . 112.5 ?
    C1 C2 H2 . . 112.5 ?
    O8 C3 C2 . . 102.26(11) ?
    O8 C3 C4 . . 111.80(12) ?
    C2 C3 C4 . . 103.54(13) ?
    O8 C3 H3 . . 112.8 ?
    C2 C3 H3 . . 112.8 ?
    C4 C3 H3 . . 112.8 ?
    N1 C4 C3 . . 103.35(12) ?
    N1 C4 H4A . . 111.1 ?
    C3 C4 H4A . . 111.1 ?
    N1 C4 H4B . . 111.1 ?
    C3 C4 H4B . . 111.1 ?
    H4A C4 H4B . . 109.1 ?
    O1 C5 O2 . . 125.04(15) ?
    O1 C5 N1 . . 124.93(15) ?
    O2 C5 N1 . . 110.02(14) ?
    O2 C6 C7 . . 106.76(17) ?
    O2 C6 H6A . . 110.4 ?
    C7 C6 H6A . . 110.4 ?
    O2 C6 H6B . . 110.4 ?
    C7 C6 H6B . . 110.4 ?
    H6A C6 H6B . . 108.6 ?
    C6 C7 H7A . . 109.5 ?
    C6 C7 H7B . . 109.5 ?
    H7A C7 H7B . . 109.5 ?
    C6 C7 H7C . . 109.5 ?
    H7A C7 H7C . . 109.5 ?
    H7B C7 H7C . . 109.5 ?
    O3 C8 O4 . . 124.90(16) ?
    O3 C8 C1 . . 125.34(15) ?
    O4 C8 C1 . . 109.73(13) ?
    O4 C9 H9A . . 109.5 ?
    O4 C9 H9B . . 109.5 ?
    H9A C9 H9B . . 109.5 ?
    O4 C9 H9C . . 109.5 ?
    H9A C9 H9C . . 109.5 ?
    H9B C9 H9C . . 109.5 ?
    O5 C10 O6 . . 122.72(16) ?
    O5 C10 C11 . . 125.62(16) ?
    O6 C10 C11 . . 111.66(16) ?
    C10 C11 H11A . . 109.5 ?
    C10 C11 H11B . . 109.5 ?
    H11A C11 H11B . . 109.5 ?
    C10 C11 H11C . . 109.5 ?
    H11A C11 H11C . . 109.5 ?
    H11B C11 H11C . . 109.5 ?
    O7 C12 O8 . . 122.72(18) ?
    O7 C12 C13 . . 126.78(18) ?
    O8 C12 C13 . . 110.46(16) ?
    C12 C13 H13A . . 109.5 ?
    C12 C13 H13B . . 109.5 ?
    H13A C13 H13B . . 109.5 ?
    C12 C13 H13C . . 109.5 ?
    H13A C13 H13C . . 109.5 ?
    H13B C13 H13C . . 109.5 ?
loop_
    _geom_torsion_atom_site_label_1
    _geom_torsion_atom_site_label_2
    _geom_torsion_atom_site_label_3
    _geom_torsion_atom_site_label_4
    _geom_torsion_site_symmetry_1
    _geom_torsion_site_symmetry_2
    _geom_torsion_site_symmetry_3
    _geom_torsion_site_symmetry_4
    _geom_torsion
    _geom_torsion_publ_flag
    C5 N1 C1 C8 . . . . 76.02(19) ?
    C4 N1 C1 C8 . . . . -103.88(15) ?
    C5 N1 C1 C2 . . . . -162.67(14) ?
    C4 N1 C1 C2 . . . . 17.43(18) ?
    C10 O6 C2 C3 . . . . -96.72(15) ?
    C10 O6 C2 C1 . . . . 152.54(13) ?
    N1 C1 C2 O6 . . . . 80.73(14) ?
    C8 C1 C2 O6 . . . . -159.17(12) ?
    N1 C1 C2 C3 . . . . -33.83(15) ?
    C8 C1 C2 C3 . . . . 86.27(14) ?
    C12 O8 C3 C2 . . . . -176.59(13) ?
    C12 O8 C3 C4 . . . . 73.23(17) ?
    O6 C2 C3 O8 . . . . 168.91(11) ?
    C1 C2 C3 O8 . . . . -78.04(13) ?
    O6 C2 C3 C4 . . . . -74.78(14) ?
    C1 C2 C3 C4 . . . . 38.26(15) ?
    C5 N1 C4 C3 . . . . -173.74(15) ?
    C1 N1 C4 C3 . . . . 6.15(18) ?
    O8 C3 C4 N1 . . . . 82.01(15) ?
    C2 C3 C4 N1 . . . . -27.36(15) ?
    C6 O2 C5 O1 . . . . -0.3(3) ?
    C6 O2 C5 N1 . . . . -179.62(15) ?
    C1 N1 C5 O1 . . . . 2.0(3) ?
    C4 N1 C5 O1 . . . . -178.13(17) ?
    C1 N1 C5 O2 . . . . -178.67(14) ?
    C4 N1 C5 O2 . . . . 1.2(2) ?
    C5 O2 C6 C7 . . . . 178.98(17) ?
    C9 O4 C8 O3 . . . . -6.4(3) ?
    C9 O4 C8 C1 . . . . 171.57(15) ?
    N1 C1 C8 O3 . . . . -8.7(2) ?
    C2 C1 C8 O3 . . . . -123.40(18) ?
    N1 C1 C8 O4 . . . . 173.33(13) ?
    C2 C1 C8 O4 . . . . 58.60(17) ?
    C2 O6 C10 O5 . . . . 3.0(2) ?
    C2 O6 C10 C11 . . . . -176.72(15) ?
    C3 O8 C12 O7 . . . . 0.4(2) ?
    C3 O8 C12 C13 . . . . -177.58(14) ?
loop_
    _geom_hbond_atom_site_label_D
    _geom_hbond_atom_site_label_H
    _geom_hbond_atom_site_label_A
    _geom_hbond_site_symmetry_A
    _geom_hbond_distance_DH
    _geom_hbond_distance_HA
    _geom_hbond_distance_DA
    _geom_hbond_angle_DHA
    C9 H9B O5 2_557 0.96 2.53 3.403(3) 151
    C3 H3 O1 1_455 0.98 2.62 3.419(2) 139
    C3 H3 O3 1_455 0.98 2.61 3.453(2) 144
    C11 H11A O7 1_545 0.96 2.66 3.329(3) 127
_shelx_space_group_comment
;
The symmetry employed for this shelxl refinement is uniquely defined
by the following loop, which should always be used as a source of
symmetry information in preference to the above space-group names.
They are only intended as comments.
;
_shelx_estimated_absorpt_T_min     0.957
_shelx_estimated_absorpt_T_max     0.989
_shelx_hkl_file
;
   6   0  -8   32.06    2.22   1
   6   0  -7    7.31    1.65   1
   6   0  -6    5.89    1.68   1
   6   1  -6   54.14    2.53   1
   6   0  -5    6.42    1.59   1
   6   0  -4   27.80    2.08   1
   6   1  -5   -0.88    3.68   1
   6   1  -4    0.36    1.54   1
   6   0  -3   37.93    2.20   1
   6   0  -2  245.44    7.67   1
   6   1  -3   -5.63    4.36   1
   6   1  -2   45.37    2.30   1
   6   0  -1   23.94    1.99   1
   6   0   0   56.23    2.56   1
   6   1  -1    7.58    1.60   1
   6   0   1   -1.71    4.10   1
   6   0   2   12.24    1.70   1
   5   0   6   20.60    1.86   1
   5   1   5   59.72    2.56   1
   5   2   3   -0.43    3.14   1
   5   1   4   64.08    2.68   1
   5   0   5   17.66    1.79   1
   5   0   4  101.87    2.99   1
   5   1   3  209.17    5.87   1
   5   2   2   70.61    2.68   1
   5   2   1   79.83    2.80   1
   5   1   2  285.67    7.98   1
   5   2   0  144.20    3.82   1
   5   3  -1   14.21    1.89   1
   5   3  -2    1.72    2.92   1
   5   2  -1  585.95   16.16   1
   5   2  -2    1.16    1.57   1
   5   3  -3    5.70    1.62   1
   5   3  -4    7.27    1.60   1
   5   2  -3  200.60    5.53   1
   5   2  -4   74.66    2.61   1
   5   3  -5   90.71    2.96   1
   5   3  -6   18.85    2.04   1
   5   2  -5   49.80    2.28   1
   5   2  -6   75.66    2.77   1
   5   3  -7  102.11    3.48   1
   5   2  -7    7.29    1.45   1
   5   2  -8    7.15    1.52   1
   5   2  -9    6.94    1.43   1
   5   1  -8   29.90    2.07   1
   5   1  -9   51.46    2.37   1
   5   2 -10   11.56    1.79   1
   5   1 -10   -2.53    3.10   1
   5   0  -9  108.29    3.17   1
   5   0 -10  121.89    3.27   1
   5   1 -11   50.26    2.50   1
   5   0 -11   20.38    1.85   1
   4   0 -13  119.72    3.30   1
   4   0 -12   13.45    1.79   1
   4   1 -13  121.01    3.81   1
   4   1 -12  271.12    8.25   1
   4   1 -11   11.72    1.63   1
   4   2 -12   17.60    1.87   1
   4   2 -11    3.87    1.39   1
   4   2 -10   -0.76    3.32   1
   4   3 -11   30.57    2.12   1
   4   3 -10   -2.88    3.87   1
   4   3  -9   71.89    2.69   1
   4   4  -9   67.04    2.80   1
   4   3  -8   42.69    2.16   1
   4   4  -8   12.72    1.68   1
   4   4  -7   80.88    2.88   1
   4   4  -6    7.13    1.69   1
   4   4  -5   94.02    3.01   1
   4   4  -4  105.19    3.44   1
   4   4  -3    9.56    1.66   1
   4   4  -2  183.29    5.57   1
   4   4  -1   -1.25    3.74   1
   4   3   1    0.69    1.47   1
   4   4   0  151.74    4.48   1
   4   4   1    3.76    1.54   1
   4   3   2   48.86    2.29   1
   4   2   4   71.66    2.58   1
   4   3   3  102.34    3.32   1
   4   3   4    1.26    4.18   1
   4   2   5   22.28    1.80   1
   4   1   6   10.26    1.59   1
   4   0   8   34.23    2.18   1
   4   1   7   -0.80    3.62   1
   4   2   6    7.58    1.63   1
   4   1   8   39.23    2.15   1
   4   0   9   -0.43    4.03   1
   3   2   9    0.78    1.42   1
   3   1  10    0.84    3.61   1
   3   0  11   35.48    2.19   1
   3   0  10   65.11    2.49   1
   3   1   9    0.00    3.44   1
   3   2   8    9.01    1.57   1
   3   3   7   -0.42    3.05   1
   3   4   5   29.81    2.13   1
   3   3   6    1.97    3.17   1
   3   2   7    0.37    3.87   1
   3   3   5   13.49    1.64   1
   3   4   4   17.15    1.89   1
   3   5   2   41.03    2.34   1
   3   4   3  308.40    8.24   1
   3   4   2   39.02    2.28   1
   3   5   1  166.73    5.51   1
   3   5   0    9.39    1.77   1
   3   5  -1  129.90    3.82   1
   3   5  -2   54.30    2.50   1
   3   5  -3   54.78    2.55   1
   3   5  -4   76.82    2.83   1
   3   5  -5    2.83    1.60   1
   3   5  -6    0.82    3.51   1
   3   5  -7   -4.55    4.55   1
   3   5  -8   40.87    2.31   1
   3   5  -9    2.24    1.64   1
   3   4  -9    7.30    1.59   1
   3   4 -10   46.66    2.42   1
   3   4 -11  454.94   10.51   1
   3   3 -11  502.96   14.67   1
   3   4 -12   90.41    3.30   1
   3   3 -12  154.63    4.48   1
   3   2 -12  323.72    8.58   1
   3   3 -13   27.57    2.10   1
   3   2 -13  207.76    7.12   1
   3   1 -13   46.06    2.31   1
   3   2 -14    2.59    4.36   1
   3   1 -14   51.97    2.44   1
   3   0 -13   -4.69    3.45   1
   3   0 -14   22.51    1.81   1
   2   0 -15   11.46    1.79   1
   2   0 -14    1.63    3.55   1
   2   1 -15   44.54    2.37   1
   2   2 -15   94.49    3.04   1
   2   1 -14  176.13    5.48   1
   2   2 -14   26.01    1.95   1
   2   3 -14  207.54    7.28   1
   2   2 -13   66.49    2.45   1
   2   3 -13  183.19    5.52   1
   2   4 -13    5.51    1.55   1
   2   4 -12   28.11    2.19   1
   2   5 -12  102.21    3.26   1
   2   4 -11  468.56   10.12   1
   2   5 -11    9.38    1.82   1
   2   5 -10   10.59    1.82   1
   2   5  -9   62.42    2.59   1
   2   6  -8  183.42    5.05   1
   2   6  -7    1.15    1.52   1
   2   6  -6   59.48    2.65   1
   2   6  -5   -0.84    1.78   1
   2   6  -4    7.45    1.82   1
   2   6  -3   56.44    2.67   1
   2   6  -2   62.76    2.80   1
   2   6  -1  136.58    4.01   1
   2   6   0    6.04    1.80   1
   2   6   1   10.23    1.97   1
   2   5   2   74.40    2.73   1
   2   5   3  119.68    3.39   1
   2   5   4   44.32    2.43   1
   2   4   5   -1.85    3.76   1
   2   4   6   31.38    2.09   1
   2   5   5   11.41    1.87   1
   2   4   7   49.10    2.45   1
   2   3   8   -0.65    1.40   1
   2   2   9   19.61    1.75   1
   2   0  12   57.68    2.54   1
   2   1  11   31.89    2.13   1
   2   2  10   19.26    1.83   1
   2   3   9   10.62    1.53   1
   2   2  11   11.38    1.67   1
   2   1  12    6.45    1.60   1
   2   0  13    7.09    1.88   1
   1   0  14   55.99    2.66   1
   1   1  13    6.78    1.56   1
   1   2  12   90.41    3.07   1
   1   3  11    8.24    1.62   1
   1   4   9    3.64    1.64   1
   1   3  10    0.34    1.36   1
   1   2  11   50.38    2.48   1
   1   1  12  233.00    7.48   1
   1   0  13   61.24    2.69   1
   1   3   9   16.02    1.80   1
   1   4   8    1.60    1.47   1
   1   5   7    1.80    1.61   1
   1   5   6   10.76    1.83   1
   1   4   7    1.86    3.26   1
   1   5   5   10.34    1.75   1
   1   6   4    6.38    1.80   1
   1   6   3   30.87    2.29   1
   1   6   2  291.99    8.43   1
   1   6   1   54.23    2.66   1
   1   6   0  191.44    5.65   1
   1   6  -1  139.50    3.87   1
   1   7  -3   -1.38    4.71   1
   1   7  -4  219.31    6.37   1
   1   7  -5   60.60    2.89   1
   1   6  -6    0.83    1.71   1
   1   6  -7   32.78    2.14   1
   1   6  -8   23.45    2.08   1
   1   6  -9   -3.21    1.79   1
   1   6 -10  143.61    4.56   1
   1   5 -11   11.09    1.79   1
   1   5 -12    0.84    4.04   1
   1   4 -12    4.98    1.57   1
   1   5 -13  102.87    3.20   1
   1   4 -13   27.65    1.87   1
   1   3 -13   93.95    3.12   1
   1   4 -14   46.65    2.37   1
   1   3 -14    5.48    1.50   1
   1   2 -14  101.18    2.99   1
   1   3 -15    0.00    3.56   1
   1   2 -15  112.81    3.19   1
   1   1 -14  288.37    8.27   1
   1   0 -14    1.62    3.67   1
   1   1 -15    3.92    1.82   1
   1   0 -15  141.23    4.60   1
   0   0 -14   89.20    3.08   1
   0   1 -15   40.18    2.42   1
   0   2 -15   -1.29    3.99   1
   0   1 -14   30.32    2.12   1
   0   0 -13  183.70    5.58   1
   0   2 -14   61.22    2.49   1
   0   3 -14    2.49    1.37   1
   0   3 -13   16.88    1.78   1
   0   4 -14    4.62    1.54   1
   0   4 -13   12.66    1.63   1
   0   5 -13   18.80    2.14   1
   0   5 -12   16.82    1.90   1
   0   5 -11   15.53    1.91   1
   0   6 -11   67.88    2.98   1
   0   6 -10   39.42    2.46   1
   0   6  -9    6.92    1.82   1
   0   6  -8  122.73    3.68   1
   0   7  -8    4.09    1.92   1
   0   7  -7   25.08    2.20   1
   0   7  -6   29.52    2.51   1
   0   7  -5    3.18    1.73   1
   0   7  -4   27.58    2.36   1
   0   7  -3    6.94    1.84   1
   0   7  -2   -0.43    4.45   1
   0   7  -1   38.57    2.58   1
   0   7   0    0.00    1.83   1
   0   6   2   89.75    2.98   1
   0   7   1    7.54    2.09   1
   0   6   3  165.11    5.32   1
   0   6   4    9.73    1.91   1
   0   6   5   96.85    3.18   1
   0   5   6  118.73    3.20   1
   0   5   7   47.86    2.37   1
   0   5   8    9.98    1.74   1
   0   4   9    8.55    1.62   1
   0   3  10   22.95    1.98   1
   0   0  13  193.93    5.50   1
   0   0  14   85.12    3.07   1
   0   1  13   -1.22    3.36   1
   0   2  12    8.52    1.67   1
   0   3  11    5.66    1.59   1
   0   4  10   97.48    3.19   1
   0   3  12   -2.66    3.92   1
   0   2  13  163.62    4.71   1
   0   1  14   59.00    2.72   1
  -1   4  11   -1.76    3.94   1
  -1   3  12   -7.27    4.21   1
  -1   2  13   10.40    1.72   1
  -1   1  14   25.69    2.08   1
  -1   0  15  138.47    3.71   1
  -1   0  14    0.00    4.01   1
  -1   1  13    8.79    1.71   1
  -1   2  12    6.28    1.56   1
  -1   3  11    3.74    1.48   1
  -1   4  10   41.03    2.25   1
  -1   5   9  119.89    3.74   1
  -1   5   8   29.99    2.27   1
  -1   4   9   -3.40    3.98   1
  -1   5   7  261.48    7.86   1
  -1   6   6   10.91    1.83   1
  -1   6   5   24.25    2.09   1
  -1   6   4   23.27    2.05   1
  -1   7   3   -0.43    4.73   1
  -1   7   2   28.35    2.36   1
  -1   7   1    8.81    2.14   1
  -1   7   0   90.25    3.23   1
  -1   7  -1   80.40    3.10   1
  -1   7  -2    4.19    1.92   1
  -1   7  -3    1.60    4.96   1
  -1   7  -4   90.32    3.11   1
  -1   7  -5   61.88    2.96   1
  -1   7  -6   79.50    3.14   1
  -1   7  -7    0.87    4.79   1
  -1   7  -8   56.15    2.84   1
  -1   6  -9    1.59    3.96   1
  -1   6 -10   46.68    2.53   1
  -1   6 -11   28.83    2.26   1
  -1   5 -11   53.17    2.43   1
  -1   5 -12   -5.72    3.96   1
  -1   4 -12   17.16    1.83   1
  -1   5 -13   37.77    2.35   1
  -1   4 -13  173.36    4.64   1
  -1   3 -13    6.54    1.57   1
  -1   4 -14   16.62    1.93   1
  -1   3 -14   91.55    2.95   1
  -1   2 -13   -0.13    1.39   1
  -1   1 -13    6.87    1.65   1
  -1   2 -14   12.76    1.84   1
  -1   1 -14   97.12    3.10   1
  -1   0 -13   74.10    2.71   1
  -1   0 -14   51.33    2.56   1
  -2   0 -13    8.81    1.87   1
  -2   0 -12   56.54    2.48   1
  -2   1 -13   29.84    2.14   1
  -2   2 -13  151.82    4.42   1
  -2   1 -12   55.99    2.42   1
  -2   2 -12  214.47    7.07   1
  -2   3 -13   37.17    2.26   1
  -2   4 -13   64.75    2.60   1
  -2   3 -12  150.80    4.34   1
  -2   4 -12   35.17    2.13   1
  -2   5 -12    4.02    1.62   1
  -2   4 -11    7.65    1.61   1
  -2   5 -11    9.61    1.73   1
  -2   5 -10    7.97    1.75   1
  -2   6 -10   -5.84    4.54   1
  -2   6  -9  149.03    5.29   1
  -2   6  -8   -0.76    4.35   1
  -2   7  -8   35.59    2.70   1
  -2   7  -7    3.05    4.79   1
  -2   7  -6  343.58    9.54   1
  -2   7  -5    0.07    1.99   1
  -2   7  -4   19.40    2.36   1
  -2   7  -3   60.33    2.81   1
  -2   7  -2   -4.75    4.75   1
  -2   7  -1   14.58    2.10   1
  -2   7   0   67.21    3.02   1
  -2   7   1    6.91    1.88   1
  -2   7   2   74.22    3.01   1
  -2   6   4   43.04    2.36   1
  -2   7   3   26.01    2.27   1
  -2   6   5  140.56    5.04   1
  -2   5   7   -3.00    3.76   1
  -2   6   6   14.65    1.94   1
  -2   6   7  148.41    4.66   1
  -2   5   8   -3.20    3.62   1
  -2   0  14    0.00    3.78   1
  -2   1  13   14.53    1.77   1
  -2   2  12   93.45    2.92   1
  -2   3  11   -7.04    4.06   1
  -2   4  10   21.70    1.98   1
  -2   5   9   -1.28    3.55   1
  -2   4  11   45.71    2.46   1
  -2   3  12   11.80    1.81   1
  -2   2  13   72.87    2.76   1
  -2   1  14   36.32    2.19   1
  -2   0  15   12.43    1.92   1
  -3   4  11    1.33    4.12   1
  -3   3  12    1.73    4.06   1
  -3   2  13   -1.73    3.40   1
  -3   1  14    1.33    1.38   1
  -3   0  14   21.41    1.89   1
  -3   1  13   35.15    2.00   1
  -3   2  12   19.76    1.98   1
  -3   3  11    6.60    1.62   1
  -3   4  10    0.41    3.52   1
  -3   5   9   63.10    2.84   1
  -3   6   7    1.42    1.91   1
  -3   5   8    7.18    1.84   1
  -3   4   9   33.55    2.18   1
  -3   0  13    0.26    1.55   1
  -3   5   7   23.10    2.11   1
  -3   6   6   49.97    2.59   1
  -3   6   5   27.11    2.21   1
  -3   6   4   -6.62    4.28   1
  -3   7   3    9.63    2.10   1
  -3   7   2   24.52    2.24   1
  -3   6   3    1.31    1.93   1
  -3   7   1    2.59    1.94   1
  -3   7   0    2.83    5.53   1
  -3   7  -1    0.35    1.98   1
  -3   7  -2   -1.71    5.37   1
  -3   7  -3   65.97    2.88   1
  -3   7  -4   -2.48    4.63   1
  -3   7  -5    8.17    2.15   1
  -3   7  -6  271.23    8.52   1
  -3   6  -6    2.10    1.98   1
  -3   6  -7   90.21    3.08   1
  -3   6  -8   10.32    1.94   1
  -3   6  -9  122.40    3.75   1
  -3   5  -9   15.78    1.95   1
  -3   5 -10  284.89    8.15   1
  -3   4 -10   47.81    2.42   1
  -3   5 -11    5.31    1.80   1
  -3   4 -11   27.23    2.14   1
  -3   3 -11   20.83    1.92   1
  -3   4 -12   -0.14    1.50   1
  -3   3 -12   60.47    2.59   1
  -3   2 -11    6.03    1.56   1
  -3   0 -10   64.74    2.56   1
  -3   1 -11   29.92    2.04   1
  -3   2 -12    4.26    1.59   1
  -3   1 -12   19.61    1.94   1
  -3   0 -11   31.44    2.20   1
  -4   1 -10   18.92    1.95   1
  -4   0  -9   -3.89    4.03   1
  -4   0  -8   35.60    2.27   1
  -4   1  -9   -1.89    1.47   1
  -4   2 -10    6.68    1.77   1
  -4   3 -10  120.55    3.69   1
  -4   2  -9  123.29    3.26   1
  -4   1  -8   -1.51    4.07   1
  -4   3  -9    2.39    1.51   1
  -4   4 -10  167.22    5.73   1
  -4   4  -9  287.11    8.54   1
  -4   4  -8  194.53    6.95   1
  -4   5  -9  151.57    4.14   1
  -4   5  -8    2.16    1.80   1
  -4   5  -7    0.80    4.30   1
  -4   6  -7  190.40    6.04   1
  -4   5  -6  150.36    4.55   1
  -4   6  -6  175.61    5.02   1
  -4   6  -5  161.10    4.77   1
  -4   6  -4   40.25    2.55   1
  -4   6  -3   93.30    3.25   1
  -4   6  -2  138.38    3.98   1
  -4   7  -3   24.82    2.36   1
  -4   7  -2   -1.12    2.16   1
  -4   6  -1    1.55    5.01   1
  -4   6   0   -8.24    4.97   1
  -4   7  -1    3.08    5.61   1
  -4   7   0   15.48    2.09   1
  -4   6   1    3.37    1.75   1
  -4   6   2    2.19    1.80   1
  -4   7   1   39.45    2.71   1
  -4   6   3   35.16    2.43   1
  -4   6   4    1.69    4.83   1
  -4   6   5   24.62    2.24   1
  -4   5   6    9.85    1.74   1
  -4   0  12   15.24    1.74   1
  -4   1  11   -2.27    3.93   1
  -4   4   8    6.04    1.61   1
  -4   5   7    3.64    1.72   1
  -4   6   6   -0.45    4.82   1
  -4   5   8   28.95    2.26   1
  -4   4   9   22.73    1.91   1
  -4   3  10   16.78    1.80   1
  -4   2  11    6.93    1.47   1
  -4   1  12   15.90    1.80   1
  -4   0  13  115.72    3.31   1
  -4   1  13   27.84    2.10   1
  -4   2  12   28.46    2.09   1
  -4   3  11   71.63    2.77   1
  -4   4  10    2.60    3.97   1
  -5   3  10   -1.74    3.75   1
  -5   2  11   25.74    1.99   1
  -5   1  11   60.62    2.59   1
  -5   2  10   26.69    2.04   1
  -5   3   9   17.23    2.01   1
  -5   4   8   62.12    2.66   1
  -5   5   6  133.09    4.01   1
  -5   4   7   96.12    3.07   1
  -5   3   8   73.47    2.69   1
  -5   2   9    1.83    1.49   1
  -5   1  10  101.14    3.15   1
  -5   0  11   20.64    1.97   1
  -5   0  10  110.36    3.18   1
  -5   1   9    5.78    1.42   1
  -5   3   7   24.73    2.05   1
  -5   4   6  124.07    3.61   1
  -5   5   5    4.15    1.68   1
  -5   6   3    2.19    3.69   1
  -5   5   4  122.53    3.71   1
  -5   4   5  254.69    7.73   1
  -5   0   9  110.44    3.38   1
  -5   5   3   -5.43    3.76   1
  -5   6   2    3.18    1.82   1
  -5   6   1    1.24    4.38   1
  -5   5   2   50.55    2.56   1
  -5   5   1   -2.26    4.61   1
  -5   6   0   17.52    2.18   1
  -5   6  -1    8.11    2.08   1
  -5   5   0    5.46    1.84   1
  -5   5  -1   78.15    2.96   1
  -5   6  -2   76.90    3.12   1
  -5   6  -3    3.18    2.04   1
  -5   5  -2   16.25    2.23   1
  -5   5  -3  119.27    3.58   1
  -5   6  -4  199.47    6.48   1
  -5   5  -4    1.28    5.05   1
  -5   4  -4   57.94    2.67   1
  -5   5  -5    0.87    4.72   1
  -5   5  -6    2.64    2.00   1
  -5   4  -5   43.40    2.45   1
  -5   3  -5   84.93    2.85   1
  -5   4  -6    0.85    3.93   1
  -5   4  -7   25.56    2.12   1
  -5   3  -6    3.97    1.73   1
  -5   2  -5   -3.76    3.36   1
  -5   0  -4   98.18    2.95   1
  -5   1  -5  143.79    4.12   1
  -5   2  -6   -2.77    3.47   1
  -5   3  -7   48.47    2.51   1
  -5   3  -8   -0.23    1.70   1
  -5   2  -7   56.36    2.58   1
  -5   1  -6   -1.21    3.76   1
  -5   0  -5   15.57    1.76   1
  -5   0  -6   15.23    1.94   1
  -5   1  -7   19.55    1.82   1
  -5   2  -8    6.49    1.89   1
  -6   0  -2   10.81    1.76   1
  -6   1  -3   62.17    2.63   1
  -6   2  -4    1.75    3.16   1
  -6   3  -4   39.98    2.49   1
  -6   2  -3   19.67    2.00   1
  -6   1  -2   23.85    2.00   1
  -6   0  -1    0.70    1.54   1
  -6   0   0   50.98    2.43   1
  -6   1  -1   49.57    2.41   1
  -6   2  -2   -5.30    3.97   1
  -6   3  -3  120.95    3.79   1
  -6   4  -3   14.55    2.00   1
  -6   3  -2   11.38    1.80   1
  -6   2  -1    0.00    3.89   1
  -6   1   0  184.96    5.38   1
  -6   0   1   22.24    1.96   1
  -6   0   2  225.24    7.53   1
  -6   1   1   97.19    2.87   1
  -6   2   0    3.17    1.35   1
  -6   3  -1   -0.20    1.64   1
  -6   4  -2   -1.31    5.50   1
  -6   4  -1   -0.42    4.14   1
  -6   3   0    1.19    1.48   1
  -6   2   1   73.66    2.64   1
  -6   1   2  105.94    3.40   1
  -6   0   3   38.47    2.12   1
  -6   0   4   26.25    1.85   1
  -6   1   3    1.15    3.33   1
  -6   2   2    0.38    3.88   1
  -6   3   1    0.39    3.98   1
  -6   4   0  139.56    3.89   1
  -6   4   1    2.19    1.60   1
  -6   3   2   19.82    1.80   1
  -6   2   3   -0.13    1.46   1
  -6   1   4   -0.77    3.64   1
  -6   0   5    4.99    1.48   1
  -6   0   6    2.47    4.16   1
  -6   1   5  219.61    5.87   1
  -6   2   4  193.67    5.71   1
  -6   3   3   77.08    2.80   1
  -6   4   2   91.50    3.04   1
  -6   5   1   34.19    2.21   1
  -6   4   3    0.34    1.69   1
  -6   3   4    0.73    1.56   1
  -6   2   5  235.99    6.11   1
  -6   1   6  116.91    3.56   1
  -6   0   7    8.57    1.74   1
  -6   0   8   28.85    2.15   1
  -6   1   7  117.25    4.12   1
  -6   2   6   39.92    2.25   1
  -6   3   5   40.50    2.23   1
  -6   4   4  108.39    3.27   1
  -6   4   5   56.50    2.63   1
  -6   3   6   29.48    2.11   1
  -6   2   7  104.42    3.14   1
  -6   1   8   -1.29    4.00   1
  -6   2   8    1.74    3.79   1
  -6   3   7   20.40    2.10   1
   5   0  -8   10.43    1.62   1
   5   0  -7   75.57    2.69   1
   5   1  -7   40.08    2.18   1
   5   0  -6    9.48    1.69   1
   5   0  -5   59.22    2.37   1
   5   1  -6    1.87    4.49   1
   5   1  -5   62.73    2.52   1
   5   0  -4    1.72    3.02   1
   5   0  -3   68.63    2.49   1
   5   1  -4   53.08    2.28   1
   5   1  -3   10.07    1.67   1
   5   0  -2   -1.70    3.44   1
   5   0  -1   -8.19    3.74   1
   5   1  -2   77.95    2.59   1
   5   1  -1   87.48    2.77   1
   5   0   0    0.00    1.56   1
   5   0   1  110.59    3.27   1
   5   1   0    3.99    1.69   1
   5   1   1  643.78   16.41   1
   5   0   2    1.09    4.04   1
   5   0   3   20.13    1.93   1
   4   0   7  141.60    4.22   1
   4   1   5   33.60    2.10   1
   4   0   6    2.50    3.93   1
   4   0   5   10.93    1.68   1
   4   1   4   29.47    1.90   1
   4   2   3  152.88    4.21   1
   4   2   2  134.99    3.85   1
   4   1   3  146.26    4.59   1
   4   0   4    9.73    1.43   1
   4   0   3  189.75    5.90   1
   4   1   2    5.43    1.51   1
   4   2   1    2.01    3.17   1
   4   3   0  261.69    7.81   1
   4   3  -1   24.48    1.90   1
   4   2   0   41.67    2.03   1
   4   1   1   34.06    1.85   1
   4   2  -1    4.15    1.42   1
   4   3  -2  243.54    7.30   1
   4   3  -3   99.52    2.90   1
   4   2  -2  157.78    4.64   1
   4   2  -3   14.87    1.65   1
   4   3  -4   40.02    2.12   1
   4   3  -5    5.56    1.55   1
   4   2  -4  249.36    6.81   1
   4   2  -5   51.22    2.15   1
   4   3  -6   17.70    1.80   1
   4   3  -7   -1.51    1.69   1
   4   2  -6    3.09    1.49   1
   4   1  -6   29.96    1.76   1
   4   2  -7   31.51    2.01   1
   4   2  -8   -0.18    1.39   1
   4   1  -7   -1.27    3.13   1
   4   0  -7  542.18   13.46   1
   4   1  -8    5.96    1.53   1
   4   2  -9    1.11    3.68   1
   4   1  -9   64.57    2.42   1
   4   0  -8  786.00   16.57   1
   4   0  -9   45.88    2.23   1
   4   1 -10   78.61    2.68   1
   4   0 -10  197.09    5.32   1
   4   0 -11  142.31    4.25   1
   3   0 -12   13.71    1.60   1
   3   0 -11    9.65    1.52   1
   3   1 -12   60.66    2.39   1
   3   1 -11   27.91    1.96   1
   3   0 -10   94.81    3.22   1
   3   1 -10    0.00    3.49   1
   3   2 -11    2.15    3.83   1
   3   2 -10  206.42    6.55   1
   3   1  -9  192.20    5.84   1
   3   2  -9    1.89    3.45   1
   3   3 -10  126.66    3.56   1
   3   3  -9   -0.69    3.56   1
   3   2  -8  105.45    2.92   1
   3   3  -8   59.98    2.22   1
   3   4  -8   -0.75    4.06   1
   3   3  -7   24.68    1.72   1
   3   3  -6   35.71    1.91   1
   3   4  -7   60.93    2.52   1
   3   4  -6   43.24    2.21   1
   3   3  -5  194.16    5.85   1
   3   3  -4    1.76    1.23   1
   3   4  -5   68.06    2.52   1
   3   4  -4   89.29    2.76   1
   3   3  -2  188.26    5.85   1
   3   4  -3   94.19    3.03   1
   3   4  -2   41.20    2.16   1
   3   3  -1   90.07    2.54   1
   3   3   0  378.76   11.35   1
   3   4  -1    1.89    1.55   1
   3   4   0   23.45    1.90   1
   3   3   1  325.22    7.68   1
   3   2   3   53.03    2.03   1
   3   3   2   -0.98    3.69   1
   3   4   1    0.37    4.30   1
   3   3   3    9.41    1.68   1
   3   2   4    1.54    2.91   1
   3   1   5  519.71   13.09   1
   3   0   7   46.89    2.10   1
   3   1   6   -2.20    3.43   1
   3   2   5   25.57    1.86   1
   3   3   4  102.31    2.96   1
   3   2   6  107.33    2.94   1
   3   1   7   21.09    1.76   1
   3   0   8   11.78    1.68   1
   3   0   9  128.97    3.59   1
   3   1   8   65.56    2.55   1
   2   0  11   87.52    2.76   1
   2   1  10    6.67    1.45   1
   2   3   7   37.15    2.12   1
   2   2   8  107.65    2.97   1
   2   1   9    1.08    1.37   1
   2   0  10   15.97    1.74   1
   2   0   9   17.29    1.69   1
   2   1   8  223.98    6.55   1
   2   2   7   -7.36    4.16   1
   2   3   6    1.03    3.60   1
   2   4   4  375.73    8.79   1
   2   3   5  212.98    6.41   1
   2   2   6  152.01    4.31   1
   2   3   4  161.12    4.54   1
   2   4   3   22.52    1.99   1
   2   5   1   14.50    1.96   1
   2   4   2   29.50    1.90   1
   2   4   1   36.14    1.99   1
   2   5   0   21.56    2.08   1
   2   5  -1   18.07    1.84   1
   2   4   0   96.32    2.65   1
   2   4  -1    4.22    1.38   1
   2   5  -2    0.36    3.87   1
   2   5  -3  266.15    7.56   1
   2   5  -4   13.38    1.91   1
   2   5  -5  134.05    4.11   1
   2   4  -5   73.37    2.32   1
   2   5  -6   -1.45    4.37   1
   2   5  -7    2.22    3.85   1
   2   4  -6   -2.13    3.55   1
   2   4  -7    8.38    1.50   1
   2   5  -8   24.53    1.94   1
   2   4  -8  171.00    4.91   1
   2   4  -9   12.79    1.67   1
   2   4 -10    4.96    1.58   1
   2   3  -9  319.88    7.33   1
   2   3 -10   78.34    2.46   1
   2   3 -11   20.90    1.95   1
   2   2 -10   50.72    2.05   1
   2   2 -11  336.25    7.70   1
   2   3 -12  102.26    3.02   1
   2   2 -12   15.07    1.70   1
   2   1 -11  107.64    2.97   1
   2   0 -11   28.25    1.84   1
   2   1 -12   -1.71    3.37   1
   2   1 -13  153.68    4.18   1
   2   0 -12   33.80    1.91   1
   2   0 -13  102.59    2.92   1
   1   0 -13    5.88    1.73   1
   1   1 -13   22.87    1.85   1
   1   0 -12   27.01    1.70   1
   1   0 -11    6.70    1.45   1
   1   1 -12   68.67    2.42   1
   1   2 -13   21.69    1.88   1
   1   2 -12   22.53    1.70   1
   1   1 -11   49.92    1.98   1
   1   2 -11   50.02    2.12   1
   1   3 -12   64.87    2.42   1
   1   3 -11   34.47    1.97   1
   1   3 -10  116.94    3.45   1
   1   4 -11  170.16    5.12   1
   1   4 -10    6.25    1.48   1
   1   4  -9    7.18    1.58   1
   1   5 -10   32.38    2.32   1
   1   5  -9    1.59    1.67   1
   1   4  -8  337.58    7.68   1
   1   5  -8  248.88    7.35   1
   1   5  -7   -3.36    4.06   1
   1   5  -6  296.43    7.49   1
   1   5  -5   18.15    1.82   1
   1   5  -4    2.50    4.42   1
   1   6  -5    0.00    4.53   1
   1   6  -4   35.41    2.32   1
   1   5  -3   55.58    2.29   1
   1   5  -2  159.07    4.81   1
   1   6  -3  131.46    4.28   1
   1   6  -2    0.78    4.32   1
   1   5  -1   45.96    2.24   1
   1   5   0  181.00    5.10   1
   1   5   1   31.09    2.19   1
   1   4   3   77.51    2.40   1
   1   5   2   85.95    2.80   1
   1   5   3   54.21    2.42   1
   1   4   4  300.16    7.34   1
   1   3   6   28.55    1.76   1
   1   4   5    0.33    3.72   1
   1   5   4  200.28    6.99   1
   1   4   6    5.11    1.61   1
   1   3   7   34.17    1.99   1
   1   2   8  153.60    5.61   1
   1   1   9   70.27    2.32   1
   1   0  10   72.21    2.32   1
   1   0  11  174.98    5.13   1
   1   1  10  279.85    7.40   1
   1   2   9   24.98    1.92   1
   1   3   8   25.80    1.98   1
   1   2  10   60.89    2.45   1
   1   1  11  294.00    8.12   1
   1   0  12   15.47    1.83   1
   0   1  12   14.00    1.94   1
   0   2  11  182.34    5.52   1
   0   4   8   60.29    2.55   1
   0   3   9   31.91    2.08   1
   0   2  10    2.02    1.55   1
   0   1  11    1.50    1.40   1
   0   0  12  275.41    7.83   1
   0   0  11    1.29    3.42   1
   0   1  10   29.14    1.83   1
   0   2   9  246.65    6.83   1
   0   3   8  265.71    7.08   1
   0   4   7   30.64    2.16   1
   0   5   5   79.96    2.86   1
   0   4   6   73.75    2.53   1
   0   3   7   48.11    2.08   1
   0   4   5   78.07    2.43   1
   0   5   4  140.97    4.88   1
   0   5   3   56.12    2.41   1
   0   5   2   14.94    1.77   1
   0   6   1    1.46    1.98   1
   0   6   0  214.18    5.87   1
   0   5   1   -0.25    1.60   1
   0   5   0   33.91    2.07   1
   0   6  -1    7.88    2.00   1
   0   6  -2   57.04    2.78   1
   0   6  -3   11.38    2.10   1
   0   6  -4   45.29    2.43   1
   0   6  -5   16.54    1.91   1
   0   6  -6    0.74    4.84   1
   0   5  -5   94.42    2.71   1
   0   5  -6   57.93    2.33   1
   0   6  -7   39.08    2.58   1
   0   5  -7  115.63    3.61   1
   0   5  -8   56.18    2.42   1
   0   5  -9   85.44    2.83   1
   0   4  -9   53.02    2.14   1
   0   5 -10  393.73    9.31   1
   0   4 -10   37.63    2.02   1
   0   3 -10    1.48    3.47   1
   0   4 -11   76.11    2.59   1
   0   4 -12   66.38    2.57   1
   0   3 -11    1.62    3.79   1
   0   2 -11    3.99    1.35   1
   0   3 -12    4.99    1.64   1
   0   2 -12   56.59    2.33   1
   0   1 -11  154.70    4.56   1
   0   0 -11   -1.60    3.44   1
   0   1 -12   36.32    2.12   1
   0   2 -13   33.30    1.99   1
   0   1 -13   77.15    2.62   1
   0   0 -12  278.83    7.57   1
  -1   0 -12   16.24    1.87   1
  -1   0 -11  182.10    5.17   1
  -1   1 -12   30.22    2.10   1
  -1   2 -12   37.79    2.11   1
  -1   1 -11    9.36    1.46   1
  -1   0 -10   72.93    2.34   1
  -1   1 -10    6.98    1.42   1
  -1   2 -11  184.09    4.93   1
  -1   3 -12   12.39    1.77   1
  -1   3 -11   48.98    2.17   1
  -1   2 -10    7.60    1.39   1
  -1   3 -10    0.91    3.30   1
  -1   4 -11   19.95    1.97   1
  -1   4 -10   66.08    2.47   1
  -1   4  -9   74.89    2.51   1
  -1   5 -10   14.70    1.87   1
  -1   5  -9  161.21    5.08   1
  -1   5  -8    2.29    1.78   1
  -1   6  -8   25.67    2.28   1
  -1   5  -7  214.19    6.43   1
  -1   5  -6  265.83    7.11   1
  -1   6  -7   14.52    2.20   1
  -1   6  -6   63.25    2.79   1
  -1   6  -5    4.05    1.92   1
  -1   6  -4   49.23    2.51   1
  -1   6  -3   25.72    2.23   1
  -1   6  -2   16.14    2.15   1
  -1   6  -1  209.15    5.79   1
  -1   6   0   25.20    2.36   1
  -1   5   2    1.73    1.62   1
  -1   6   1  264.37    7.89   1
  -1   6   2   84.98    3.00   1
  -1   5   3    0.92    3.97   1
  -1   5   4   76.13    2.63   1
  -1   6   3  359.08    8.93   1
  -1   5   5   41.35    2.31   1
  -1   4   6   14.64    1.65   1
  -1   0  11    0.95    4.12   1
  -1   1  10  106.79    3.30   1
  -1   2   9   57.47    2.17   1
  -1   3   8    4.48    1.54   1
  -1   4   7    2.34    3.86   1
  -1   5   6   77.66    2.78   1
  -1   4   8   -5.79    3.99   1
  -1   3   9  200.41    5.37   1
  -1   2  10  160.36    4.72   1
  -1   1  11   52.89    2.25   1
  -1   0  12   27.21    1.80   1
  -1   0  13   11.95    1.60   1
  -1   1  12   20.12    1.91   1
  -1   2  11   -2.94    4.18   1
  -1   3  10  122.82    3.58   1
  -2   0  13  101.82    2.94   1
  -2   1  12    1.49    3.49   1
  -2   2  11   29.62    2.05   1
  -2   3  10   18.41    1.93   1
  -2   4   9   95.73    3.06   1
  -2   4   8  144.59    4.19   1
  -2   3   9    1.02    3.50   1
  -2   2  10   20.86    1.72   1
  -2   1  11   57.13    2.27   1
  -2   0  12   30.84    1.93   1
  -2   0  11   30.02    1.85   1
  -2   1  10  294.84    7.27   1
  -2   2   9  350.13    7.79   1
  -2   3   8   -0.05    1.37   1
  -2   4   7  116.40    3.04   1
  -2   5   6   40.11    2.31   1
  -2   5   5   90.28    2.86   1
  -2   4   6   25.43    1.91   1
  -2   5   4   29.24    2.12   1
  -2   6   3    1.60    1.81   1
  -2   6   2   54.09    2.66   1
  -2   5   3    4.45    1.64   1
  -2   5   2  313.11    7.46   1
  -2   6   1   57.11    2.64   1
  -2   6   0  -15.30    5.63   1
  -2   6  -1   39.69    2.49   1
  -2   6  -2    6.33    2.00   1
  -2   6  -3   53.60    2.70   1
  -2   6  -4   69.63    2.89   1
  -2   6  -5  340.61    8.76   1
  -2   6  -6   -2.22    5.36   1
  -2   5  -5   48.20    2.29   1
  -2   5  -6   44.15    2.28   1
  -2   6  -7    1.08    1.92   1
  -2   5  -7  721.56   16.34   1
  -2   5  -8   79.98    2.80   1
  -2   5  -9   87.29    2.89   1
  -2   4  -8   -0.31    4.17   1
  -2   4  -9    2.30    3.61   1
  -2   4 -10   85.25    2.78   1
  -2   3  -9   -4.28    3.32   1
  -2   2  -9   50.08    2.03   1
  -2   3 -10   25.85    1.88   1
  -2   3 -11   60.33    2.47   1
  -2   2 -10  113.74    3.15   1
  -2   1  -9  303.99    7.20   1
  -2   0  -9   20.27    1.69   1
  -2   1 -10  123.07    3.30   1
  -2   2 -11    1.77    3.46   1
  -2   1 -11  445.69    9.67   1
  -2   0 -10   11.78    1.71   1
  -2   0 -11   87.59    2.88   1
  -3   0  -9  131.78    3.71   1
  -3   1 -10   17.43    1.87   1
  -3   2 -10  211.96    5.77   1
  -3   1  -9   51.11    2.30   1
  -3   0  -8   13.56    1.72   1
  -3   0  -7   44.93    2.06   1
  -3   1  -8  238.20    6.65   1
  -3   2  -9   32.45    1.97   1
  -3   3 -10  157.66    4.60   1
  -3   3  -9  183.69    5.21   1
  -3   2  -8    6.52    1.52   1
  -3   1  -7   88.14    2.68   1
  -3   2  -7   -0.10    1.36   1
  -3   3  -8   67.00    2.48   1
  -3   4  -9   22.55    2.09   1
  -3   4  -8   70.55    2.69   1
  -3   3  -7  181.78    4.74   1
  -3   4  -7  271.07    7.43   1
  -3   5  -8   66.61    2.74   1
  -3   5  -7    4.53    1.94   1
  -3   4  -6  235.27    6.68   1
  -3   5  -6  136.74    4.10   1
  -3   5  -5  266.33    7.25   1
  -3   5  -4   48.72    2.42   1
  -3   6  -5  239.01    7.51   1
  -3   6  -4   12.76    2.20   1
  -3   5  -3  171.68    5.02   1
  -3   5  -2  128.52    3.91   1
  -3   6  -3    2.62    1.94   1
  -3   6  -2   -0.48    1.99   1
  -3   5  -1   81.42    2.74   1
  -3   5   0   28.88    2.09   1
  -3   6  -1    9.85    2.25   1
  -3   6   0  -13.04    5.34   1
  -3   5   1    0.32    4.03   1
  -3   5   2  508.31   13.92   1
  -3   6   1    2.22    4.72   1
  -3   6   2    3.96    1.96   1
  -3   5   3  101.05    3.29   1
  -3   4   5   53.76    2.22   1
  -3   5   4    2.41    3.97   1
  -3   5   5   46.44    2.44   1
  -3   4   6    0.98    3.71   1
  -3   3   7    0.91    3.30   1
  -3   1   9  363.43   10.88   1
  -3   0  10   91.42    2.83   1
  -3   0  11    9.62    1.53   1
  -3   1  10    0.44    1.47   1
  -3   2   9   74.97    2.74   1
  -3   3   8   31.79    2.03   1
  -3   4   7   -2.09    4.43   1
  -3   5   6   30.30    2.05   1
  -3   4   8   -4.46    4.46   1
  -3   3   9   78.69    2.69   1
  -3   2  10   45.46    2.16   1
  -3   1  11   -4.29    3.50   1
  -3   0  12   15.66    1.68   1
  -3   1  12   15.23    1.68   1
  -3   2  11   79.45    2.81   1
  -3   3  10   92.09    2.92   1
  -4   3   9   17.10    1.87   1
  -4   2  10   17.13    1.74   1
  -4   0  11  135.91    4.14   1
  -4   1  10  219.84    6.99   1
  -4   2   9   42.31    2.22   1
  -4   3   8   91.09    2.86   1
  -4   4   7   98.92    3.14   1
  -4   5   5  149.73    4.50   1
  -4   4   6  352.22    8.85   1
  -4   3   7   64.15    2.46   1
  -4   2   8   18.56    1.66   1
  -4   1   9    8.91    1.64   1
  -4   0  10  193.74    5.40   1
  -4   0   9   46.58    2.19   1
  -4   1   8    9.25    1.52   1
  -4   2   7   98.40    2.93   1
  -4   3   6   15.09    1.65   1
  -4   4   5  148.95    4.12   1
  -4   5   4   12.95    2.02   1
  -4   5   3    3.46    1.78   1
  -4   4   4   67.10    2.47   1
  -4   3   5  197.50    6.08   1
  -4   2   6   81.34    2.64   1
  -4   1   7    2.55    1.43   1
  -4   0   8  800.78   16.63   1
  -4   0   7  526.97   13.19   1
  -4   4   3  582.35   14.39   1
  -4   5   2    9.52    1.92   1
  -4   5   1   82.86    2.83   1
  -4   4   2  454.64   12.68   1
  -4   4   1   79.12    2.55   1
  -4   5   0  115.68    3.50   1
  -4   5  -1  252.85    7.61   1
  -4   4   0  117.85    3.65   1
  -4   4  -1   26.22    2.00   1
  -4   5  -2  219.52    7.23   1
  -4   5  -3   39.84    2.56   1
  -4   4  -2   -1.59    3.97   1
  -4   4  -3   23.55    2.04   1
  -4   5  -4  134.44    3.81   1
  -4   5  -5    2.70    5.09   1
  -4   4  -4   -1.69    3.89   1
  -4   3  -4  125.14    4.22   1
  -4   4  -5    6.78    1.78   1
  -4   4  -6   -4.77    4.39   1
  -4   3  -5   17.93    1.76   1
  -4   2  -4   10.68    1.48   1
  -4   0  -3  198.60    5.97   1
  -4   1  -4  141.15    4.27   1
  -4   2  -5  148.83    4.40   1
  -4   3  -6   18.21    1.80   1
  -4   4  -7   -0.38    4.25   1
  -4   3  -7    3.85    1.65   1
  -4   2  -6  136.68    4.57   1
  -4   1  -5   41.97    2.04   1
  -4   0  -4    9.23    1.46   1
  -4   0  -5   15.83    1.64   1
  -4   1  -6  204.38    6.35   1
  -4   2  -7    2.12    3.67   1
  -4   3  -8   10.73    1.95   1
  -4   2  -8  121.57    3.53   1
  -4   1  -7   85.77    2.76   1
  -4   0  -6    1.44    3.80   1
  -4   0  -7  139.00    3.72   1
  -5   0  -3   22.47    1.96   1
  -5   1  -4   30.76    2.00   1
  -5   2  -4   -1.10    1.57   1
  -5   1  -3    8.85    1.67   1
  -5   0  -2    7.66    1.57   1
  -5   0  -1  105.11    3.13   1
  -5   1  -2   36.54    2.09   1
  -5   2  -3   -0.70    4.08   1
  -5   3  -4   62.86    2.58   1
  -5   3  -3    2.89    4.37   1
  -5   2  -2   55.89    2.26   1
  -5   1  -1   75.44    2.48   1
  -5   0   0    1.57    1.44   1
  -5   0   1   -1.65    3.81   1
  -5   1   0    2.62    1.35   1
  -5   2  -1  184.48    5.05   1
  -5   3  -2    5.35    1.70   1
  -5   4  -3  162.67    5.34   1
  -5   4  -2   23.96    2.15   1
  -5   3  -1   57.48    2.44   1
  -5   2   0   41.04    2.10   1
  -5   1   1   19.51    1.67   1
  -5   0   2   -2.62    3.27   1
  -5   0   3   69.65    2.38   1
  -5   1   2   14.55    1.61   1
  -5   2   1   76.02    2.38   1
  -5   3   0   37.14    2.08   1
  -5   4  -1   -2.55    4.26   1
  -5   4   0   13.48    1.86   1
  -5   3   1   -6.90    3.90   1
  -5   2   2  267.61    7.06   1
  -5   1   3    3.31    1.36   1
  -5   0   4   -0.50    1.43   1
  -5   0   5   53.23    2.25   1
  -5   1   4   65.88    2.31   1
  -5   2   3   97.26    2.68   1
  -5   3   2   47.86    2.23   1
  -5   4   1    3.94    1.73   1
  -5   4   2    0.71    1.57   1
  -5   3   3   34.13    2.04   1
  -5   2   4    8.62    1.59   1
  -5   1   5   48.78    2.21   1
  -5   0   6    9.97    1.54   1
  -5   0   7   82.16    2.64   1
  -5   1   6  138.60    3.89   1
  -5   2   5   51.15    2.20   1
  -5   3   4    1.88    1.64   1
  -5   4   3    6.96    1.80   1
  -5   4   4  119.80    4.08   1
  -5   3   5  358.28    8.63   1
  -5   2   6  134.56    3.88   1
  -5   1   7   63.16    2.53   1
  -5   0   8    6.76    1.62   1
  -5   1   8   92.90    2.95   1
  -5   2   7    1.88    1.54   1
  -5   3   6  373.75    9.03   1
  -5   2   8   78.50    2.80   1
   4   1  -5   22.72    1.63   1
   4   1  -4  514.65   12.58   1
   4   1  -3    3.52    1.21   1
   4   1  -2   51.38    1.86   1
   4   1  -1  147.44    5.05   1
   4   1   0  253.52    6.45   1
   4   0   2  193.54    5.71   1
   4   0   1   17.47    1.32   1
   4   0   0    2.83    0.99   1
   4   0  -1   13.43    1.21   1
   4   0  -2   34.61    1.49   1
   4   0  -3    8.36    1.10   1
   4   0  -4  133.60    3.92   1
   4   0  -5  270.34    6.44   1
   4   0  -6  199.46    5.95   1
   3   0  -9    1.97    3.10   1
   3   0  -8  176.39    5.21   1
   3   0  -7  346.73    9.65   1
   3   0  -6   -0.55    0.98   1
   3   0  -5 2506.01   23.44   1
   3   0  -4  348.55    8.79   1
   3   0  -3 1437.06   17.09   1
   3   0  -2   25.27    1.19   1
   3   0  -1   47.52    1.42   1
   3   0   0  181.58    4.57   1
   3   0   1   32.82    1.32   1
   3   0   2  174.32    4.63   1
   3   0   3  125.22    3.39   1
   3   0   4   12.63    1.17   1
   3   0   5   57.58    2.19   1
   3   0   6  112.99    3.22   1
   3   1   4  214.17    5.80   1
   3   1   3   57.74    1.89   1
   3   1   2   95.53    2.76   1
   3   1   1   22.15    1.28   1
   3   1   0   68.35    2.04   1
   3   1  -1  150.24    4.34   1
   3   1  -2  502.38   10.57   1
   3   1  -3  648.31   12.06   1
   3   1  -4  907.11   14.40   1
   3   1  -5  164.06    4.66   1
   3   1  -6   35.17    1.43   1
   3   1  -7  507.07   11.92   1
   3   1  -8  114.55    3.09   1
   3   2  -7   30.05    1.68   1
   3   2  -6   60.57    1.85   1
   3   2  -5   -1.11    0.98   1
   3   2  -4  297.18    6.31   1
   3   2  -3  290.36    6.28   1
   3   2  -2   62.37    1.78   1
   3   2  -1   12.46    1.16   1
   3   2   0   14.40    1.19   1
   3   2   1  331.42    9.81   1
   3   2   2    5.00    1.28   1
   3   3  -3   77.03    2.33   1
   2   4  -2   40.07    1.92   1
   2   4  -3    3.18    1.29   1
   2   4  -4   35.21    1.90   1
   2   3  -8   -1.68    3.28   1
   2   3  -7  381.19   10.63   1
   2   3  -6   21.25    1.33   1
   2   3  -5  802.33   14.23   1
   2   3  -4  289.35    6.19   1
   2   3  -3   55.66    1.64   1
   2   3  -2   29.13    1.31   1
   2   3  -1  138.24    4.39   1
   2   3   0    8.82    1.14   1
   2   3   1  167.77    5.06   1
   2   3   2   99.82    3.02   1
   2   3   3  226.91    6.02   1
   2   2   5  231.25    6.09   1
   2   2   4 1190.89   17.75   1
   2   2   3 1215.20   17.01   1
   2   2   2  446.98   10.05   1
   2   2   1  592.18   11.22   1
   2   2   0   34.36    1.33   1
   2   2  -1   90.96    2.75   1
   2   2  -2   85.75    2.66   1
   2   2  -3  247.63    7.19   1
   2   2  -4   97.68    2.84   1
   2   2  -5   50.25    1.60   1
   2   2  -6  318.78    8.76   1
   2   2  -7    2.37    0.92   1
   2   2  -8   13.11    1.16   1
   2   2  -9   -2.42    2.91   1
   2   1 -10   -1.67    2.73   1
   2   1  -9   14.04    1.12   1
   2   1  -8  269.91    5.91   1
   2   1  -7   30.39    1.33   1
   2   1  -6 1736.42   18.52   1
   2   1  -5   12.72    0.98   1
   2   1  -4  881.68   12.11   1
   2   1  -3   37.04    1.19   1
   2   1  -2   15.95    0.97   1
   2   1  -1  120.87    3.33   1
   2   1   0   -3.00    2.16   1
   2   1   1 1513.09   15.81   1
   2   1   2  496.88    9.51   1
   2   1   3  700.04   11.86   1
   2   1   4  383.66    9.27   1
   2   1   5  167.92    4.71   1
   2   1   6   16.10    1.18   1
   2   1   7   56.95    1.99   1
   2   0   8  149.84    4.18   1
   2   0   7  109.36    3.40   1
   2   0   6    9.40    1.06   1
   2   0   5  899.27   13.99   1
   2   0   4  482.42    9.74   1
   2   0   3  358.73    7.98   1
   2   0   2  617.99    9.78   1
   2   0   1   73.31    2.11   1
   2   0   0  733.28    9.87   1
   2   0  -1 2676.04   18.31   1
   2   0  -2  184.45    5.37   1
   2   0  -3  188.56    5.49   1
   2   0  -4  687.71   10.21   1
   2   0  -5 1134.78   13.83   1
   2   0  -6    9.20    0.93   1
   2   0  -7 3328.47   26.36   1
   2   0  -8   30.81    1.35   1
   2   0  -9    0.65    0.94   1
   2   0 -10   -0.28    3.18   1
   1   0 -10  224.62    5.96   1
   1   0  -9  132.57    4.45   1
   1   0  -8  412.05    9.82   1
   1   0  -7  142.57    3.87   1
   1   0  -6  116.70    3.32   1
   1   0  -5  467.57    8.09   1
   1   0  -4 2485.62   16.53   1
   1   0  -3 4358.00   19.62   1
   1   0  -2   32.45    1.00   1
   1   0  -1   59.50    1.71   1
   1   0   0 1675.82   10.51   1
   1   0   1  228.07    4.36   1
   1   0   2   86.66    2.28   1
   1   0   3 2293.99   16.02   1
   1   0   4   69.44    2.13   1
   1   0   5 1167.83   13.86   1
   1   0   6  191.13    4.58   1
   1   0   7    5.92    0.90   1
   1   0   8  222.39    5.59   1
   1   0   9   56.31    1.95   1
   1   1   8  135.93    3.83   1
   1   1   7   39.51    1.49   1
   1   1   6  161.32    4.44   1
   1   1   5  812.56   12.53   1
   1   1   4  133.70    3.66   1
   1   1   3 1275.52   13.38   1
   1   1   2 2082.92   15.78   1
   1   1   1 2441.41   15.92   1
   1   1   0 5107.13   21.83   1
   1   1  -1 3626.09   18.02   1
   1   1  -2    8.99    0.78   1
   1   1  -3 1969.36   14.38   1
   1   1  -4  465.45    7.79   1
   1   1  -5    1.10    2.21   1
   1   1  -6  415.57    8.38   1
   1   1  -7  597.96   10.76   1
   1   1  -8   63.97    1.76   1
   1   1  -9  501.85   11.23   1
   1   1 -10   67.44    2.03   1
   1   2 -10   50.63    1.89   1
   1   2  -9   23.34    1.30   1
   1   2  -8  547.35   11.69   1
   1   2  -7  132.08    4.02   1
   1   2  -6    7.86    0.92   1
   1   2  -5 1117.70   13.93   1
   1   2  -4  699.94   10.52   1
   1   2  -3  535.51    8.87   1
   1   2  -2    8.85    0.92   1
   1   2  -1   34.92    1.13   1
   1   2   0 1102.10   12.61   1
   1   2   1 1083.65   12.91   1
   1   2   2    7.69    0.88   1
   1   2   3 2756.28   22.45   1
   1   2   4  172.87    4.55   1
   1   2   5 1155.27   16.42   1
   1   2   6  549.51   12.03   1
   1   2   7    6.00    1.28   1
   1   3   5   74.36    2.40   1
   1   3   4   15.10    1.22   1
   1   3   3  897.92   14.87   1
   1   3   2 2499.40   23.61   1
   1   3   1   87.40    2.86   1
   1   3   0  623.04   11.38   1
   1   3  -1    0.94    2.24   1
   1   3  -2  106.70    3.53   1
   1   3  -3   71.55    2.23   1
   1   3  -4  162.41    4.29   1
   1   3  -5  525.05   10.83   1
   1   3  -6   38.67    1.45   1
   1   3  -7   32.81    1.40   1
   1   3  -8  122.14    3.62   1
   1   3  -9   66.63    2.10   1
   1   4  -7   77.14    2.59   1
   1   4  -6   28.96    1.51   1
   1   4  -5  144.83    3.92   1
   1   4  -4  554.72   12.33   1
   1   4  -3   90.17    2.71   1
   1   4  -2    6.01    1.17   1
   1   4  -1    1.24    2.90   1
   1   4   0   24.09    1.43   1
   1   4   1    6.18    1.26   1
   1   4   2   40.89    1.90   1
   0   5  -4   10.13    1.58   1
   0   5  -3   19.71    1.71   1
   0   5  -2  307.36    7.21   1
   0   5  -1   37.81    2.00   1
   0   4   4   30.46    1.74   1
   0   4   3   19.15    1.42   1
   0   4   2  320.65    6.68   1
   0   4   1  608.18   12.32   1
   0   4   0  367.55    9.69   1
   0   4  -1   -0.66    3.49   1
   0   4  -2  511.28   11.14   1
   0   4  -3  545.67   11.48   1
   0   4  -4  524.86   11.45   1
   0   4  -5   39.18    1.60   1
   0   4  -6  415.85   10.70   1
   0   4  -7  323.86    6.94   1
   0   4  -8  186.98    5.71   1
   0   3  -9    3.90    1.10   1
   0   3  -8   83.21    2.64   1
   0   3  -7  415.77   10.04   1
   0   3  -6  114.44    3.19   1
   0   3  -5  801.34   12.67   1
   0   3  -4  298.33    7.66   1
   0   3  -3  921.65   12.68   1
   0   3  -2  105.19    3.37   1
   0   3  -1  341.30    7.72   1
   0   3   0   18.17    1.11   1
   0   3   1  359.49    8.23   1
   0   3   2   17.86    1.13   1
   0   3   3    2.61    0.99   1
   0   3   4  274.07    8.21   1
   0   3   5  120.99    3.41   1
   0   3   6  128.80    3.76   1
   0   2   8  272.88    6.61   1
   0   2   7   30.17    1.37   1
   0   2   6  287.99    8.39   1
   0   2   5  292.79    8.00   1
   0   2   4  197.01    4.43   1
   0   2   3    0.44    2.16   1
   0   2   2 2237.73   17.08   1
   0   2   1 1338.10   12.54   1
   0   2   0 3208.11   18.64   1
   0   2  -1  351.94    6.45   1
   0   2  -2   21.34    1.07   1
   0   2  -3 1423.42   13.16   1
   0   2  -4  710.13    9.92   1
   0   2  -5    1.84    0.81   1
   0   2  -6  224.71    6.59   1
   0   2  -7   20.57    1.17   1
   0   2  -8 2339.79   22.94   1
   0   2  -9    5.58    1.09   1
   0   2 -10  363.10   10.68   1
   0   1 -10   54.85    1.75   1
   0   1  -9    3.20    0.99   1
   0   1  -8  197.05    4.90   1
   0   1  -7 1233.77   15.20   1
   0   1  -6  339.59    7.57   1
   0   1  -5  455.40    7.85   1
   0   1  -4  293.39    5.87   1
   0   1  -3  173.84    4.29   1
   0   1  -2  285.97    4.63   1
   0   1  -1 2641.88   12.46   1
   0   1   0 1043.24    7.92   1
   0   1   1 1323.86    9.40   1
   0   1   2  919.76    8.89   1
   0   1   3 1575.24   13.07   1
   0   1   4   13.26    0.91   1
   0   1   5  724.87   10.78   1
   0   1   6  123.98    3.70   1
   0   1   7   42.64    1.42   1
   0   1   8  116.33    3.43   1
   0   1   9   30.83    1.45   1
   0   0  10  127.86    4.03   1
   0   0   9    1.50    2.60   1
   0   0   8   85.12    2.82   1
   0   0   7    4.52    0.92   1
   0   0   6  349.93    7.88   1
   0   0   5  148.35    3.40   1
   0   0   4   31.65    1.05   1
   0   0   3 1014.92    9.08   1
   0   0   2 5329.30   17.64   1
   0   0  -2 5490.48   17.89   1
   0   0  -3 1038.47    9.17   1
   0   0  -4   28.66    1.00   1
   0   0  -5  154.91    3.48   1
   0   0  -6  357.59    7.85   1
   0   0  -7    4.90    0.87   1
   0   0  -8   86.56    2.51   1
   0   0  -9    0.96    0.96   1
   0   0 -10  132.18    3.96   1
  -1   0  -9   53.30    1.98   1
  -1   0  -8  225.82    5.66   1
  -1   0  -7    3.68    0.92   1
  -1   0  -6  190.67    4.57   1
  -1   0  -5 1119.46   13.60   1
  -1   0  -4   68.81    1.83   1
  -1   0  -3 2370.30   16.31   1
  -1   0  -2   86.02    2.37   1
  -1   0  -1  219.97    4.26   1
  -1   0   0 1703.80   10.57   1
  -1   0   1   53.00    1.69   1
  -1   0   2   29.96    0.95   1
  -1   0   3 4308.77   19.53   1
  -1   0   4 2453.18   16.50   1
  -1   0   5  455.33    8.05   1
  -1   0   6  122.27    3.44   1
  -1   0   7  145.93    4.05   1
  -1   0   8  389.49    9.51   1
  -1   0   9  142.69    4.63   1
  -1   0  10  241.10    6.24   1
  -1   1   9    8.48    1.11   1
  -1   1   8  302.70    8.89   1
  -1   1   7  127.34    3.95   1
  -1   1   6  620.33   10.69   1
  -1   1   5  194.72    5.83   1
  -1   1   4   34.22    1.11   1
  -1   1   3 2274.66   15.43   1
  -1   1   2  307.33    5.46   1
  -1   1   1    5.63    0.73   1
  -1   1   0 1106.98    8.90   1
  -1   1  -1 2412.38   13.35   1
  -1   1  -2 3904.33   18.36   1
  -1   1  -3 2340.09   15.78   1
  -1   1  -4   75.14    2.57   1
  -1   1  -5   83.70    2.34   1
  -1   1  -6  215.16    4.53   1
  -1   1  -7   15.00    1.08   1
  -1   1  -8  133.99    3.51   1
  -1   1  -9  225.59    5.79   1
  -1   2  -9   21.01    1.31   1
  -1   2  -8  207.33    5.20   1
  -1   2  -7  114.64    3.12   1
  -1   2  -6  203.71    4.67   1
  -1   2  -5 1008.85   13.08   1
  -1   2  -4  514.16    8.86   1
  -1   2  -3 1022.41   11.63   1
  -1   2  -2 1137.56   11.57   1
  -1   2  -1 2666.61   17.11   1
  -1   2   0    7.55    1.04   1
  -1   2   1 5630.19   25.33   1
  -1   2   2 1173.36   12.36   1
  -1   2   3  837.08   11.21   1
  -1   2   4  431.84    8.71   1
  -1   2   5   19.83    1.13   1
  -1   2   6   -1.25    2.28   1
  -1   2   7    8.85    1.05   1
  -1   2   8  712.99   14.39   1
  -1   3   7  450.23   11.76   1
  -1   3   6  124.82    3.60   1
  -1   3   5   58.43    1.80   1
  -1   3   4   69.23    2.06   1
  -1   3   3  244.12    7.21   1
  -1   3   2   40.14    1.33   1
  -1   3   1  895.10   12.37   1
  -1   3   0   39.80    1.35   1
  -1   3  -1  670.47   10.46   1
  -1   3  -2 1996.86   17.96   1
  -1   3  -3  476.64    9.33   1
  -1   3  -4  299.52    7.67   1
  -1   3  -5  214.28    4.97   1
  -1   3  -6 1304.19   16.83   1
  -1   3  -7  194.50    5.15   1
  -1   3  -8  399.37   10.51   1
  -1   3  -9   43.91    1.86   1
  -1   4  -8   44.33    1.96   1
  -1   4  -7  437.70   11.41   1
  -1   4  -6  172.88    5.13   1
  -1   4  -5    5.10    1.22   1
  -1   4  -4  337.31    9.20   1
  -1   4  -3  317.53    8.96   1
  -1   4  -2    7.32    1.20   1
  -1   4  -1  288.76    8.51   1
  -1   4   0   85.00    2.64   1
  -1   4   1  260.25    5.80   1
  -1   4   2    0.55    1.06   1
  -1   4   3   53.94    1.75   1
  -1   4   4  114.44    3.65   1
  -1   4   5    1.71    1.31   1
  -1   5   1    5.69    1.54   1
  -1   5   0   30.36    1.90   1
  -1   5  -1  237.54    6.22   1
  -1   5  -2   67.54    2.14   1
  -1   5  -3   47.70    1.94   1
  -1   5  -4   76.28    2.69   1
  -1   5  -5   40.35    2.08   1
  -2   5  -4  159.51    4.49   1
  -2   5  -3   50.78    2.12   1
  -2   5  -2   83.56    2.59   1
  -2   5  -1    0.50    1.56   1
  -2   5   0   61.61    2.33   1
  -2   5   1   98.57    2.98   1
  -2   4   5  234.08    6.30   1
  -2   4   4  230.95    6.02   1
  -2   4   3    7.87    1.28   1
  -2   4   2   83.65    2.44   1
  -2   4   1  270.88    6.08   1
  -2   4   0  580.79   11.97   1
  -2   4  -1  416.39   10.29   1
  -2   4  -2  869.32   14.30   1
  -2   4  -3  107.19    3.40   1
  -2   4  -4  942.10   15.46   1
  -2   4  -5  122.75    3.69   1
  -2   4  -6   -4.18    3.28   1
  -2   4  -7  186.42    5.80   1
  -2   3  -8   22.75    1.59   1
  -2   3  -7  403.91   10.62   1
  -2   3  -6  137.93    4.47   1
  -2   3  -5  190.31    5.00   1
  -2   3  -4    0.79    2.69   1
  -2   3  -3   71.00    2.32   1
  -2   3  -2  380.60    8.85   1
  -2   3  -1   29.74    1.30   1
  -2   3   0  251.70    7.18   1
  -2   3   1 3047.57   23.87   1
  -2   3   2  910.56   13.49   1
  -2   3   3   67.26    1.99   1
  -2   3   4  343.05    9.15   1
  -2   3   5   -1.40    2.62   1
  -2   3   6    0.51    2.88   1
  -2   3   7  196.06    5.68   1
  -2   2   8   98.89    2.65   1
  -2   2   7    8.72    1.08   1
  -2   2   6  136.52    4.30   1
  -2   2   5   19.43    1.15   1
  -2   2   4  547.59   10.24   1
  -2   2   3  590.65   10.07   1
  -2   2   2   16.55    1.02   1
  -2   2   1   74.07    2.26   1
  -2   2   0  433.19    8.14   1
  -2   2  -1 1624.52   15.32   1
  -2   2  -2   56.54    1.64   1
  -2   2  -3 2369.38   19.75   1
  -2   2  -4  523.24    9.96   1
  -2   2  -5    0.20    2.23   1
  -2   2  -6  635.25   12.21   1
  -2   2  -7   15.37    1.26   1
  -2   2  -8   71.53    2.11   1
  -2   1  -8   75.14    2.18   1
  -2   1  -7    3.57    1.04   1
  -2   1  -6  435.87   10.05   1
  -2   1  -5   -1.71    2.25   1
  -2   1  -4    3.79    0.86   1
  -2   1  -3   66.03    1.86   1
  -2   1  -2  471.97    8.28   1
  -2   1  -1  466.57    7.86   1
  -2   1   0    0.00    1.91   1
  -2   1   1 6437.99   27.63   1
  -2   1   2 1766.85   14.93   1
  -2   1   3  667.24    9.72   1
  -2   1   4  388.46    7.91   1
  -2   1   5  484.63    9.45   1
  -2   1   6  446.96    9.65   1
  -2   1   7  117.14    3.19   1
  -2   1   8  254.93    5.87   1
  -2   1   9    5.81    1.06   1
  -2   0  10    9.14    1.23   1
  -2   0   9    1.35    0.96   1
  -2   0   8   31.40    1.37   1
  -2   0   7 3398.51   26.75   1
  -2   0   6    5.27    0.99   1
  -2   0   5 1122.97   13.68   1
  -2   0   4  671.65   10.07   1
  -2   0   3  200.51    5.51   1
  -2   0   2  185.02    5.22   1
  -2   0   1 2563.35   17.70   1
  -2   0   0  721.00    9.72   1
  -2   0  -1   66.25    2.16   1
  -2   0  -2  597.01    9.64   1
  -2   0  -3  360.35    8.06   1
  -2   0  -4  476.50    9.68   1
  -2   0  -5  923.21   14.17   1
  -2   0  -6    5.89    1.10   1
  -2   0  -7   97.86    3.40   1
  -2   0  -8  167.48    5.38   1
  -3   0  -6  110.06    3.26   1
  -3   0  -5   65.44    2.03   1
  -3   0  -4   12.37    1.18   1
  -3   0  -3  121.97    4.21   1
  -3   0  -2  175.90    4.68   1
  -3   0  -1   32.94    1.25   1
  -3   0   0  175.60    4.45   1
  -3   0   1   45.31    1.34   1
  -3   0   2   25.05    1.13   1
  -3   0   3 1465.25   16.84   1
  -3   0   4  345.02    8.49   1
  -3   0   5 2375.12   22.63   1
  -3   0   6   -1.11    2.26   1
  -3   0   7  320.78    9.35   1
  -3   0   8  184.20    5.30   1
  -3   0   9   -0.85    2.90   1
  -3   1   8   28.39    1.46   1
  -3   1   7  228.00    5.72   1
  -3   1   6  194.89    5.11   1
  -3   1   5  222.48    5.21   1
  -3   1   4  480.99    9.99   1
  -3   1   3  364.31    8.65   1
  -3   1   2  148.93    3.95   1
  -3   1   1  658.42   11.01   1
  -3   1   0  126.97    3.66   1
  -3   1  -1   64.66    2.05   1
  -3   1  -2    1.17    2.38   1
  -3   1  -3  635.25   11.98   1
  -3   1  -4  559.87   11.65   1
  -3   1  -5   83.83    2.59   1
  -3   1  -6  337.52    9.98   1
  -3   2  -6  154.79    4.98   1
  -3   2  -5   15.86    1.34   1
  -3   2  -4    0.55    1.01   1
  -3   2  -3   51.37    1.58   1
  -3   2  -2   54.16    1.64   1
  -3   2  -1  373.24    8.95   1
  -3   2   0  193.80    4.60   1
  -3   2   1  113.34    3.70   1
  -3   2   2  936.54   13.66   1
  -3   2   3   47.62    1.63   1
  -3   2   4  460.91   10.39   1
  -3   2   5    1.36    1.01   1
  -3   2   6  258.97    6.01   1
  -3   2   7    1.93    1.10   1
  -3   2   8   15.59    1.54   1
  -3   3   6   11.18    1.55   1
  -3   3   5  509.21   11.93   1
  -3   3   4   84.92    2.40   1
  -3   3   3   85.30    3.15   1
  -3   3   2  214.55    5.28   1
  -3   3   1  432.01   10.24   1
  -3   3   0    4.08    1.06   1
  -3   3  -1    0.43    2.55   1
  -3   3  -2  219.30    5.44   1
  -3   3  -3   32.04    1.46   1
  -3   3  -4    7.06    1.23   1
  -3   3  -5   27.05    1.50   1
  -3   3  -6   40.37    1.87   1
  -3   4  -5  494.40   12.61   1
  -3   4  -4  444.59   11.97   1
  -3   4  -3  676.25   14.00   1
  -3   4  -2   37.59    1.75   1
  -3   4  -1  373.26   10.70   1
  -3   4   0    2.03    1.25   1
  -3   4   1   43.57    1.76   1
  -3   4   2   17.91    1.49   1
  -3   4   3   84.38    2.43   1
  -3   4   4   23.92    1.76   1
  -4   3  -3   39.91    2.06   1
  -4   3  -2  608.91   13.64   1
  -4   3  -1   28.59    1.61   1
  -4   3   0   21.69    1.47   1
  -4   3   1   60.19    1.88   1
  -4   3   2  297.01    6.82   1
  -4   3   3    1.63    2.98   1
  -4   3   4   30.41    1.76   1
  -4   2   5  197.69    5.76   1
  -4   2   4   59.89    1.86   1
  -4   2   3   16.44    1.25   1
  -4   2   2   92.98    2.85   1
  -4   2   1   46.21    1.64   1
  -4   2   0  619.16   13.10   1
  -4   2  -1  613.54   12.91   1
  -4   2  -2  278.12    6.49   1
  -4   2  -3  106.29    3.15   1
  -4   1  -3    1.65    2.69   1
  -4   1  -2  509.16   12.28   1
  -4   1  -1    2.37    0.95   1
  -4   1   0  366.73   10.02   1
  -4   1   1   12.35    1.13   1
  -4   1   2  405.53   10.42   1
  -4   1   3  139.40    4.59   1
  -4   1   4  281.06    6.25   1
  -4   1   5  229.09    5.88   1
  -4   1   6   42.99    1.79   1
  -4   0   6  202.16    5.81   1
  -4   0   5  238.46    6.09   1
  -4   0   4  134.32    3.73   1
  -4   0   3    8.75    1.10   1
  -4   0   2   31.32    1.43   1
  -4   0   1   14.87    1.12   1
  -4   0   0    3.61    0.99   1
  -4   0  -1   18.86    1.27   1
  -4   0  -2  187.52    5.63   1
   7   0  -5   28.22    2.37   1
   7   0  -4   16.70    2.17   1
   7   0  -3   80.11    3.22   1
   7   0  -2   -4.04    4.57   1
   6   0   5    1.98    3.14   1
   6   1   3    1.95    3.52   1
   6   0   4  109.40    3.78   1
   6   0   3    6.31    1.80   1
   6   1   2   26.62    2.24   1
   6   2   1   32.05    2.40   1
   6   2   0    3.85    1.51   1
   6   1   1   16.74    1.90   1
   6   1   0   32.47    2.28   1
   6   2  -1   -1.94    4.00   1
   6   2  -2   23.21    2.27   1
   6   2  -3    6.30    1.73   1
   6   2  -4   61.46    2.88   1
   6   2  -5    3.46    1.70   1
   6   2  -6   25.65    2.13   1
   6   2  -7    3.64    1.49   1
   6   2  -8  100.23    3.42   1
   6   1  -7   -3.27    4.09   1
   6   1  -8   54.88    2.66   1
   6   2  -9    1.47    1.69   1
   6   1  -9   20.50    1.97   1
   6   0  -9   42.20    2.52   1
   6   1 -10   36.11    2.37   1
   6   1 -11    1.04    4.67   1
   6   0 -10    4.20    1.77   1
   6   0 -11    2.09    1.56   1
   5   0 -14    5.95    1.69   1
   5   0 -13    9.59    1.87   1
   5   1 -13    1.49    3.94   1
   5   0 -12   20.58    1.90   1
   5   1 -12  106.42    3.33   1
   5   2 -13   46.36    2.71   1
   5   2 -12   22.47    2.11   1
   5   2 -11   21.94    1.99   1
   5   3 -11   -1.51    4.01   1
   5   3 -10    0.98    1.72   1
   5   3  -9   10.05    1.88   1
   5   3  -8    9.41    1.76   1
   5   4  -9  103.29    3.65   1
   5   4  -8   -3.06    3.95   1
   5   4  -7   29.91    2.29   1
   5   4  -6   13.26    1.93   1
   5   4  -5    4.08    1.66   1
   5   4  -4   12.62    1.74   1
   5   4  -3   18.98    2.05   1
   5   4  -2   35.99    2.36   1
   5   3   0    1.47    1.50   1
   5   4  -1   20.02    2.11   1
   5   4   0    6.90    1.70   1
   5   3   1   13.89    1.78   1
   5   3   2   28.64    2.24   1
   5   3   3    0.48    3.74   1
   5   2   4   14.28    1.89   1
   5   0   7   22.73    2.02   1
   5   1   6    1.79    4.06   1
   5   2   5   10.56    1.78   1
   5   2   6   -3.42    4.11   1
   5   1   7   -2.36    3.69   1
   5   0   8   19.91    2.00   1
   4   0  11   -0.48    3.53   1
   4   1  10    0.48    3.38   1
   4   2   9    1.72    1.43   1
   4   3   7   10.78    1.81   1
   4   2   8    7.79    1.89   1
   4   1   9    5.28    1.60   1
   4   0  10   65.27    2.82   1
   4   2   7   17.15    1.83   1
   4   3   6    0.00    3.57   1
   4   4   4   10.51    1.78   1
   4   3   5   18.49    1.87   1
   4   4   3    0.46    1.52   1
   4   5   1   16.00    1.96   1
   4   4   2    1.33    4.56   1
   4   5   0   32.71    2.55   1
   4   5  -1   -5.29    4.43   1
   4   5  -2   14.71    1.89   1
   4   5  -3   43.96    2.40   1
   4   5  -4    1.41    3.89   1
   4   5  -5   42.42    2.53   1
   4   5  -6   14.96    2.12   1
   4   5  -7   88.16    3.19   1
   4   5  -8   27.60    2.24   1
   4   5  -9   71.37    3.06   1
   4   5 -10   90.62    3.31   1
   4   4 -10   13.49    1.85   1
   4   4 -11   -0.93    4.37   1
   4   4 -12   47.57    2.46   1
   4   3 -12  111.23    3.33   1
   4   3 -13    0.47    3.85   1
   4   2 -13   -2.08    1.59   1
   4   3 -14    6.42    1.80   1
   4   2 -14   -0.47    1.50   1
   4   1 -14   -3.21    4.60   1
   4   2 -15   17.91    1.95   1
   4   1 -15   69.53    2.84   1
   4   0 -14    0.91    4.34   1
   4   0 -15    1.93    4.05   1
   3   0 -16    0.00    4.18   1
   3   0 -15   42.41    2.42   1
   3   1 -16    7.97    1.82   1
   3   2 -16   17.20    1.99   1
   3   1 -15   55.26    2.64   1
   3   2 -15   14.68    1.91   1
   3   3 -15   27.94    2.16   1
   3   3 -14   22.22    2.06   1
   3   4 -14   27.80    2.18   1
   3   4 -13    1.60    1.69   1
   3   5 -13   10.34    1.78   1
   3   5 -12   79.77    3.01   1
   3   5 -11  108.47    3.41   1
   3   5 -10   27.60    2.21   1
   3   6  -9   -1.49    4.47   1
   3   6  -8   45.62    2.55   1
   3   6  -7   16.25    2.11   1
   3   6  -6  127.03    3.83   1
   3   6  -5  253.34    7.04   1
   3   6  -4   13.71    2.16   1
   3   6  -3  182.44    6.11   1
   3   6  -2   35.78    2.52   1
   3   6  -1   -0.49    3.94   1
   3   6   0    9.44    2.07   1
   3   6   1    7.85    2.07   1
   3   5   3   20.99    2.02   1
   3   5   4   29.29    2.26   1
   3   5   5    1.48    1.80   1
   3   4   6    4.36    1.62   1
   3   3   8   -4.45    3.67   1
   3   4   7   15.22    2.09   1
   3   3   9    6.49    1.76   1
   3   2  10    5.78    1.63   1
   3   1  11    1.05    1.44   1
   3   0  12    2.27    3.84   1
   3   0  13   13.80    1.88   1
   3   1  12    6.54    1.75   1
   3   2  11   14.95    1.93   1
   2   3  11   26.18    2.15   1
   2   2  12   11.22    1.77   1
   2   1  13   19.05    2.03   1
   2   0  14   87.23    3.29   1
   2   3  10   -4.05    3.89   1
   2   4   9    1.89    3.96   1
   2   5   7    4.79    1.98   1
   2   4   8    1.99    1.50   1
   2   5   6    0.45    3.56   1
   2   6   4   46.42    2.68   1
   2   6   3   12.98    1.96   1
   2   6   2   -1.38    4.28   1
   2   7  -1    0.51    4.01   1
   2   7  -2    0.51    4.51   1
   2   7  -3   32.58    2.54   1
   2   7  -4    1.00    4.31   1
   2   7  -5   -2.00    4.30   1
   2   7  -6   28.76    2.44   1
   2   7  -7    2.53    2.06   1
   2   7  -8   44.52    2.79   1
   2   6  -9   -0.90    4.21   1
   2   6 -10    5.09    1.82   1
   2   6 -11   10.46    1.91   1
   2   6 -12   -5.48    3.89   1
   2   5 -13   -0.47    4.38   1
   2   5 -14   -5.39    4.67   1
   2   4 -14   44.77    2.40   1
   2   4 -15   -2.39    5.12   1
   2   3 -15    4.21    1.50   1
   2   3 -16   40.43    2.52   1
   2   2 -16   18.97    1.99   1
   2   1 -16    3.67    1.53   1
   2   0 -16    6.87    1.96   1
   1   0 -16   45.67    2.53   1
   1   1 -16  122.02    3.61   1
   1   2 -16   -1.00    1.49   1
   1   3 -16    3.45    1.61   1
   1   4 -16   -0.33    1.62   1
   1   4 -15   29.65    2.17   1
   1   5 -15   17.33    2.12   1
   1   5 -14   -3.29    4.43   1
   1   6 -13   22.12    2.35   1
   1   6 -12    0.95    4.23   1
   1   6 -11  130.91    3.73   1
   1   7 -10   25.56    2.47   1
   1   7  -9   -0.56    1.82   1
   1   7  -8    2.84    4.78   1
   1   7  -7   55.51    2.75   1
   1   7  -6   27.44    2.30   1
   1   7  -2   96.67    3.39   1
   1   7  -1   21.67    2.30   1
   1   7   0    6.16    1.93   1
   1   7   1    1.44    1.98   1
   1   7   2    0.24    1.74   1
   1   7   3   -5.49    4.26   1
   1   6   5   34.90    2.44   1
   1   6   6    2.37    4.90   1
   1   5   8    0.00    3.54   1
   1   5   9   -0.97    4.71   1
   1   4  10   33.96    2.22   1
   1   0  15   10.15    1.77   1
   1   1  14   10.53    1.76   1
   1   2  13   -9.80    4.65   1
   1   3  12   -0.48    4.48   1
   1   4  11   -1.97    3.87   1
   0   4  12   -0.99    3.56   1
   0   3  13   36.84    2.30   1
   0   2  14    0.64    1.61   1
   0   1  15   31.18    2.34   1
   0   0  16    7.37    1.97   1
   0   0  15  149.96    4.81   1
   0   4  11   -1.22    1.65   1
   0   5  10   47.51    2.57   1
   0   6   8    5.65    1.69   1
   0   5   9    9.17    1.91   1
   0   6   7    3.37    1.70   1
   0   6   6   19.58    2.09   1
   0   7   4    1.65    1.75   1
   0   7   3   15.75    1.97   1
   0   7   2    3.69    1.81   1
   0   8  -1    4.98    1.98   1
   0   8  -2   21.68    2.50   1
   0   8  -3   23.67    2.35   1
   0   8  -4    4.02    2.06   1
   0   8  -5   25.23    2.43   1
   0   8  -6    1.52    4.74   1
   0   8  -7   28.99    2.62   1
   0   7  -9    8.49    2.02   1
   0   7 -10   30.00    2.51   1
   0   7 -11   29.95    2.45   1
   0   6 -12    2.30    4.48   1
   0   6 -13   -2.90    4.43   1
   0   5 -14    0.00    3.57   1
   0   5 -15    1.23    1.66   1
   0   4 -15    0.91    1.54   1
   0   4 -16   54.10    2.79   1
   0   3 -15   -7.39    4.15   1
   0   3 -16    0.94    3.69   1
   0   2 -16   37.54    2.26   1
   0   0 -15  151.93    4.30   1
   0   1 -16   31.36    2.14   1
   0   0 -16    8.55    1.91   1
  -1   0 -15    0.00    4.70   1
  -1   1 -16    7.37    1.70   1
  -1   2 -16    0.96    4.29   1
  -1   1 -15    1.59    1.65   1
  -1   2 -15   60.08    2.63   1
  -1   3 -16   -4.82    4.92   1
  -1   3 -15   -1.79    4.00   1
  -1   4 -15   10.30    1.81   1
  -1   5 -15   -6.93    4.65   1
  -1   5 -14    4.41    1.75   1
  -1   6 -13    2.09    1.74   1
  -1   6 -12  115.92    3.44   1
  -1   7 -11   14.75    2.29   1
  -1   7 -10   14.79    2.38   1
  -1   7  -9  119.53    3.61   1
  -1   8  -8    0.69    2.08   1
  -1   8  -7   69.23    3.29   1
  -1   8  -6   33.18    2.72   1
  -1   8  -5   55.52    3.04   1
  -1   8  -4   -1.44    4.90   1
  -1   8  -3    2.40    2.14   1
  -1   8  -2    1.86    2.17   1
  -1   8  -1   16.81    2.37   1
  -1   8   0   -6.45    5.81   1
  -1   8   1    3.91    2.01   1
  -1   7   4   16.60    2.21   1
  -1   7   5   48.16    2.63   1
  -1   6   7    2.27    1.67   1
  -1   7   6    6.43    1.77   1
  -1   6   8   12.59    1.89   1
  -1   5  10   20.09    2.07   1
  -1   6   9    1.97    4.45   1
  -1   5  11    4.03    1.84   1
  -1   4  12    9.26    1.72   1
  -1   3  13    5.89    1.70   1
  -1   2  14   18.09    1.98   1
  -1   1  15   33.80    2.38   1
  -1   0  16   48.08    2.66   1
  -1   1  16    1.03    1.59   1
  -1   2  15   19.70    2.12   1
  -1   3  14    2.03    4.25   1
  -2   1  16   29.34    2.41   1
  -2   2  15   60.73    2.99   1
  -2   3  14   15.32    2.07   1
  -2   4  13    1.02    4.20   1
  -2   5  11   27.87    2.33   1
  -2   4  12   15.89    2.12   1
  -2   3  13   25.65    2.15   1
  -2   2  14    3.80    1.77   1
  -2   1  15  212.68    5.57   1
  -2   0  16   12.77    1.77   1
  -2   5  10   16.71    1.97   1
  -2   6   9    1.47    4.43   1
  -2   6   8   -0.93    4.78   1
  -2   7   6   -1.93    5.05   1
  -2   7   5    1.23    1.92   1
  -2   7   4   -1.33    4.40   1
  -2   8   2    0.49    5.28   1
  -2   8   1   -0.98    5.18   1
  -2   8   0   -0.49    5.22   1
  -2   8  -1    2.44    5.45   1
  -2   8  -2   -5.25    4.84   1
  -2   8  -3   52.77    2.98   1
  -2   8  -4   -0.97    2.07   1
  -2   8  -5   68.50    3.21   1
  -2   8  -6  -12.74    5.96   1
  -2   8  -7   41.30    2.89   1
  -2   8  -8    3.15    5.30   1
  -2   7  -9    7.95    1.97   1
  -2   7 -10   15.72    2.28   1
  -2   7 -11   -1.49    5.24   1
  -2   6 -11   47.15    2.57   1
  -2   6 -12   71.60    2.96   1
  -2   6 -13   -3.96    4.65   1
  -2   5 -13   62.34    2.83   1
  -2   5 -14    0.57    1.62   1
  -2   4 -14   -6.45    4.75   1
  -2   3 -14   61.07    2.78   1
  -2   4 -15   32.62    2.39   1
  -2   3 -15    1.44    1.48   1
  -2   2 -14    2.89    1.48   1
  -2   1 -14   35.20    2.28   1
  -2   2 -15   69.13    2.92   1
  -2   1 -15   -0.99    3.76   1
  -2   0 -14   98.39    3.37   1
  -3   0 -13   13.94    1.94   1
  -3   2 -14   20.48    2.14   1
  -3   1 -13   10.70    1.74   1
  -3   0 -12    2.34    4.27   1
  -3   2 -13    0.23    1.71   1
  -3   3 -14   12.18    1.90   1
  -3   3 -13    1.83    3.83   1
  -3   4 -13    7.37    1.86   1
  -3   5 -13   -7.88    4.57   1
  -3   5 -12   -6.95    4.47   1
  -3   6 -12    2.31    1.86   1
  -3   6 -11  108.80    3.45   1
  -3   6 -10   11.64    2.00   1
  -3   7 -10    2.43    4.26   1
  -3   7  -9    6.70    2.20   1
  -3   7  -8  133.03    4.19   1
  -3   7  -7   27.39    2.43   1
  -3   8  -6   55.21    3.13   1
  -3   8  -5   -0.17    2.27   1
  -3   8  -4   31.43    2.93   1
  -3   8  -3   -3.57    5.70   1
  -3   8  -2   20.48    2.48   1
  -3   8  -1    3.20    2.24   1
  -3   8   0   85.07    3.48   1
  -3   8   1   20.35    2.39   1
  -3   8   2   24.84    2.53   1
  -3   7   4   62.19    2.96   1
  -3   7   5    0.48    5.37   1
  -3   7   6   20.85    2.34   1
  -3   6   8  209.95    5.79   1
  -3   0  15   42.84    2.56   1
  -3   5  10   13.62    1.97   1
  -3   6   9   36.74    2.69   1
  -3   5  11   20.49    2.14   1
  -3   4  12    0.48    4.43   1
  -3   3  13    2.83    4.33   1
  -3   2  14   46.48    2.46   1
  -3   1  15    5.84    1.63   1
  -3   0  16    2.28    1.52   1
  -3   2  15    9.13    1.70   1
  -3   3  14   25.90    2.25   1
  -3   4  13    0.09    1.72   1
  -4   4  12   26.78    2.23   1
  -4   3  13   43.69    2.54   1
  -4   2  14   13.71    1.96   1
  -4   1  15   38.41    2.58   1
  -4   0  15   -0.99    4.34   1
  -4   1  14   10.60    1.91   1
  -4   2  13   -5.08    4.11   1
  -4   3  12    2.37    1.70   1
  -4   4  11   53.89    2.66   1
  -4   5  10    0.57    1.83   1
  -4   6   8  208.41    6.83   1
  -4   5   9  124.34    3.66   1
  -4   0  14    3.86    1.74   1
  -4   6   7    1.36    2.19   1
  -4   7   5   13.52    2.37   1
  -4   7   4    8.02    2.24   1
  -4   7   3    7.91    2.28   1
  -4   7   2   -1.36    2.11   1
  -4   8  -1   26.80    2.70   1
  -4   8  -2   -6.40    5.50   1
  -4   8  -3   41.48    2.76   1
  -4   7  -4   33.45    2.60   1
  -4   7  -5    1.35    5.97   1
  -4   7  -6    1.37    5.30   1
  -4   7  -7    1.40    4.93   1
  -4   7  -8    1.92    4.36   1
  -4   6  -8   38.13    2.54   1
  -4   6  -9    4.86    1.93   1
  -4   6 -10    0.99    4.40   1
  -4   5 -10   65.43    2.96   1
  -4   5 -11   65.30    2.98   1
  -4   4 -11    0.78    1.70   1
  -4   4 -12   -1.50    5.80   1
  -4   3 -11   14.34    1.90   1
  -4   2 -11    3.35    1.90   1
  -4   3 -12   38.26    2.29   1
  -4   2 -12    0.00    4.30   1
  -4   1 -11   58.14    2.68   1
  -4   0 -10   67.66    2.86   1
  -4   0 -11   -4.00    4.18   1
  -4   1 -12    4.60    1.80   1
  -5   2 -10    2.26    1.80   1
  -5   1  -9    2.42    4.25   1
  -5   0  -8   15.97    2.05   1
  -5   0  -7   23.98    2.03   1
  -5   1  -8    2.28    3.85   1
  -5   2  -9   90.69    3.24   1
  -5   3 -10    8.16    2.02   1
  -5   4 -10   75.47    3.18   1
  -5   3  -9  266.50    9.04   1
  -5   4  -9   -1.98    5.17   1
  -5   5  -9   31.49    2.39   1
  -5   4  -8  102.43    3.39   1
  -5   5  -8    0.00    4.70   1
  -5   6  -8   62.33    2.95   1
  -5   5  -7   18.95    2.41   1
  -5   6  -7   -5.05    5.15   1
  -5   6  -6   38.03    2.76   1
  -5   6  -5    2.64    2.11   1
  -5   7  -5    0.51    5.52   1
  -5   7  -4    0.43    2.14   1
  -5   7  -3   48.05    2.96   1
  -5   7  -2   22.62    2.53   1
  -5   7  -1   84.56    3.36   1
  -5   7   0   26.74    2.53   1
  -5   7   1   19.95    2.32   1
  -5   7   2    1.00    5.07   1
  -5   7   3   36.94    2.80   1
  -5   6   4   42.44    2.57   1
  -5   6   5   85.64    3.29   1
  -5   6   6    8.36    2.15   1
  -5   5   7   33.52    2.35   1
  -5   0  12   18.49    1.91   1
  -5   0  13   14.32    1.80   1
  -5   1  12   32.95    2.21   1
  -5   4   9   -0.45    3.63   1
  -5   5   8    4.98    1.87   1
  -5   6   7   36.91    2.79   1
  -5   5   9   14.06    2.03   1
  -5   4  10   -4.74    3.91   1
  -5   3  11   -3.26    3.58   1
  -5   2  12   90.57    3.20   1
  -5   1  13   57.11    2.70   1
  -5   0  14    4.22    1.73   1
  -5   2  13   -2.99    4.23   1
  -5   3  12   53.41    2.76   1
  -5   4  11    2.50    4.03   1
  -6   2  11    4.81    1.78   1
  -6   3  10   13.97    1.85   1
  -6   4   9   20.06    2.30   1
  -6   5   7   11.02    2.19   1
  -6   4   8   10.81    2.05   1
  -6   3   9    7.49    1.86   1
  -6   2  10    9.13    1.71   1
  -6   1  11   -1.47    3.69   1
  -6   0  11   -6.37    4.13   1
  -6   1  10   19.22    1.87   1
  -6   2   9   58.35    2.71   1
  -6   3   8   54.29    2.69   1
  -6   4   7    6.64    1.82   1
  -6   5   6    9.35    2.00   1
  -6   6   4    8.34    1.94   1
  -6   5   5   12.56    2.00   1
  -6   4   6   20.91    2.14   1
  -6   1   9   51.11    2.50   1
  -6   0  10    4.87    1.70   1
  -6   0   9   41.38    2.43   1
  -6   5   4    0.45    4.20   1
  -6   6   3   32.39    2.56   1
  -6   6   2    3.58    1.95   1
  -6   5   3   28.91    2.27   1
  -6   5   2   30.87    2.44   1
  -6   6   1   26.22    2.44   1
  -6   6   0   70.24    3.25   1
  -6   5   0  177.06    5.17   1
  -6   6  -1   76.20    3.23   1
  -6   6  -2   -2.61    2.03   1
  -6   5  -1    3.65    1.92   1
  -6   5  -2   23.40    2.34   1
  -6   6  -3    5.29    2.21   1
  -6   5  -3  110.46    3.57   1
  -6   5  -4   -3.00    4.74   1
  -6   5  -5   82.75    3.36   1
  -6   4  -4   -5.18    4.78   1
  -6   4  -5   18.64    2.16   1
  -6   5  -6    4.64    1.97   1
  -6   4  -6   -0.51    4.96   1
  -6   3  -5   -8.91    4.71   1
  -6   0  -3   -0.91    4.92   1
  -6   1  -4   -3.59    4.07   1
  -6   2  -5   15.61    2.09   1
  -6   3  -6   88.59    3.34   1
  -6   4  -7   68.18    3.18   1
  -6   3  -7    4.61    1.82   1
  -6   2  -6   32.02    2.32   1
  -6   1  -5   75.27    2.85   1
  -6   0  -4  110.92    3.53   1
  -6   0  -5    0.00    4.19   1
  -6   1  -6    7.30    1.70   1
  -6   2  -7   48.88    2.76   1
  -7   2  -2   -0.83    1.77   1
  -7   1  -1   20.70    1.97   1
  -7   1   0   22.98    2.16   1
  -7   2  -1    5.70    1.89   1
  -7   3  -2   18.99    2.18   1
  -7   3  -1   31.37    2.34   1
  -7   2   0   11.91    1.95   1
  -7   1   1   -0.48    4.36   1
  -7   0   2    3.69    1.68   1
  -7   0   3   79.45    3.15   1
  -7   1   2  181.68    5.20   1
  -7   2   1   48.23    2.58   1
  -7   3   0   -3.39    4.42   1
  -7   4  -1   13.32    1.93   1
  -7   4   0   -4.49    4.96   1
  -7   3   1   43.99    2.58   1
  -7   2   2   41.51    2.49   1
  -7   1   3   -4.27    5.00   1
  -7   0   4   18.50    1.94   1
  -7   0   5   18.97    2.19   1
  -7   1   4   -2.15    1.63   1
  -7   2   3    4.24    1.71   1
  -7   3   2    2.54    1.72   1
  -7   4   1   15.77    1.97   1
  -7   4   2    0.41    1.81   1
  -7   3   3   22.03    2.17   1
  -7   2   4   36.22    2.27   1
  -7   1   5   -2.41    4.12   1
  -7   1   6    7.43    1.59   1
  -7   2   5   34.21    2.40   1
  -7   3   4   22.06    2.06   1
  -7   4   3    1.47    4.89   1
  -7   4   4   16.71    2.29   1
  -7   3   5    3.99    1.62   1
  -7   2   6    4.00    1.63   1
  -7   1   7   -1.00    4.36   1
  -7   2   7   25.38    2.10   1
  -7   3   6   14.37    1.80   1
   7   0 -10   17.26    1.68   1
   7   0  -9   13.58    1.55   1
   7   0  -8   -1.57    4.15   1
   7   1  -9    1.28    1.31   1
   7   1  -8   15.68    1.70   1
   7   0  -7   27.58    1.86   1
   7   0  -6    2.02    3.20   1
   7   1  -7   -4.85    4.48   1
   7   1  -6   26.59    1.92   1
   7   1  -5    5.94    1.45   1
   7   1  -4   57.86    2.60   1
   7   1  -3   14.52    1.61   1
   7   1  -2  131.34    3.84   1
   7   0  -1   99.88    3.11   1
   7   0   0   49.86    2.35   1
   7   1  -1    0.00    4.46   1
   7   1   0   -1.45    1.40   1
   7   0   1   27.51    1.97   1
   7   0   2   32.60    2.01   1
   7   1   1    1.08    3.33   1
   7   0   3   61.17    2.67   1
   6   1   6   12.97    1.58   1
   6   0   7    0.83    1.31   1
   6   0   6   60.91    2.55   1
   6   1   5   11.80    1.41   1
   6   2   3    1.55    3.23   1
   6   1   4   22.38    1.81   1
   6   2   2   -0.50    3.66   1
   6   3   1    1.08    3.59   1
   6   3   0    2.88    1.41   1
   6   3  -1    2.91    1.29   1
   6   3  -2    7.97    1.46   1
   6   3  -3   -0.52    3.04   1
   6   3  -4   -2.05    2.90   1
   6   3  -5   -1.03    3.26   1
   6   3  -6   28.12    1.82   1
   6   3  -7   11.56    1.56   1
   6   3  -8   -0.53    2.87   1
   6   3  -9   13.14    1.59   1
   6   3 -10    1.03    1.22   1
   6   2 -10   46.39    2.17   1
   6   2 -11   -4.83    4.05   1
   6   2 -12    8.72    1.58   1
   6   1 -12    3.40    1.41   1
   6   0 -12   10.33    1.58   1
   6   1 -13    2.59    1.48   1
   6   0 -13   18.71    1.86   1
   5   0 -15   -0.52    3.11   1
   5   1 -15   15.14    1.69   1
   5   2 -15    3.97    1.51   1
   5   1 -14   10.57    1.60   1
   5   2 -14   32.72    2.06   1
   5   3 -14    1.67    2.88   1
   5   3 -13   -3.20    3.45   1
   5   3 -12   17.50    1.67   1
   5   4 -12   42.96    2.34   1
   5   4 -11   -6.96    3.43   1
   5   4 -10    0.75    1.34   1
   5   5  -8   32.25    2.01   1
   5   5  -7   -6.64    4.28   1
   5   5  -6    1.33    1.44   1
   5   5  -5    1.10    3.63   1
   5   5  -4   12.53    1.65   1
   5   5  -3   32.02    2.21   1
   5   5  -2    0.56    2.78   1
   5   5  -1    3.86    1.46   1
   5   4   1   13.43    1.71   1
   5   4   2   -2.64    4.12   1
   5   4   3   23.28    1.74   1
   5   3   4    6.58    1.45   1
   5   3   5    3.57    1.30   1
   5   3   6   15.17    1.53   1
   5   2   7    8.57    1.49   1
   5   1   8    1.50    2.88   1
   5   0   9    2.00    3.80   1
   5   0  10   28.31    1.94   1
   5   1   9   -1.06    4.04   1
   5   2   8   -2.17    3.35   1
   4   0  12   10.11    1.51   1
   4   1  11   12.95    1.53   1
   4   2  10   -1.05    3.80   1
   4   3   9    2.43    1.29   1
   4   4   7    2.21    4.20   1
   4   3   8   -4.15    2.74   1
   4   4   6    5.18    1.33   1
   4   5   4    0.00    2.69   1
   4   4   5    0.50    3.72   1
   4   5   3    5.10    1.51   1
   4   5   2   -1.55    1.30   1
   4   6  -1   -1.68    3.76   1
   4   6  -2    1.11    2.83   1
   4   6  -3   -0.55    3.52   1
   4   6  -4    2.11    1.39   1
   4   6  -5   25.12    2.11   1
   4   6  -6   43.45    2.34   1
   4   6  -7    1.65    3.16   1
   4   6  -8  113.25    3.56   1
   4   6  -9    4.34    1.45   1
   4   5 -11   36.86    2.20   1
   4   5 -12   16.17    1.68   1
   4   5 -13   -2.77    4.33   1
   4   4 -13   -0.51    3.48   1
   4   4 -14    1.21    1.18   1
   4   3 -15   -5.24    4.13   1
   4   3 -16    1.66    2.87   1
   4   2 -16   -3.73    3.88   1
   4   1 -16   -3.06    1.27   1
   4   0 -16    0.00    2.85   1
   3   0 -17   -1.60    3.57   1
   3   1 -17   -0.90    1.17   1
   3   2 -17    3.34    1.28   1
   3   3 -17   24.87    1.78   1
   3   3 -16    1.02    3.84   1
   3   4 -16   29.79    2.04   1
   3   4 -15    2.85    1.36   1
   3   5 -15    2.21    3.49   1
   3   5 -14    2.78    1.38   1
   3   6 -13    9.72    1.74   1
   3   6 -12   12.65    1.57   1
   3   6 -11   69.68    2.72   1
   3   6 -10   15.23    1.66   1
   3   7  -8    4.66    1.68   1
   3   7  -7    1.13    3.49   1
   3   7  -6    2.90    1.41   1
   3   7  -5    3.78    1.44   1
   3   7  -4    0.97    1.44   1
   3   7  -3    4.37    1.53   1
   3   7  -2   10.19    1.85   1
   3   6   2   15.75    1.73   1
   3   6   3   19.69    1.78   1
   3   6   4    0.55    3.62   1
   3   5   6   49.11    2.42   1
   3   4   8   -0.22    1.18   1
   3   5   7   -1.64    3.90   1
   3   4   9   10.98    1.57   1
   3   3  10    6.64    1.39   1
   3   0  14    1.59    3.55   1
   3   1  13    0.15    1.24   1
   3   2  12    2.27    1.29   1
   3   3  11   -5.46    3.09   1
   2   1  15   -7.15    4.23   1
   2   2  14    1.10    2.81   1
   2   4  11    5.43    1.50   1
   2   3  12    2.09    3.31   1
   2   2  13    2.78    1.37   1
   2   1  14   16.19    1.66   1
   2   0  15    1.04    4.09   1
   2   4  10    1.02    3.38   1
   2   5   9   -0.77    1.31   1
   2   5   8    0.51    2.55   1
   2   6   6    8.62    1.56   1
   2   6   5    1.60    1.33   1
   2   7   3    1.66    4.17   1
   2   7   2   -0.54    3.20   1
   2   7   1    2.13    3.37   1
   2   7   0   -0.08    1.51   1
   2   7  -9    2.11    4.22   1
   2   7 -10   18.11    1.84   1
   2   7 -11   13.15    1.69   1
   2   7 -12   -1.14    3.88   1
   2   6 -13   11.52    1.67   1
   2   6 -14    8.75    1.61   1
   2   5 -15   19.34    1.89   1
   2   5 -16    1.73    1.34   1
   2   4 -16    9.36    1.51   1
   2   4 -17    4.43    1.48   1
   2   3 -17    1.57    3.94   1
   2   2 -17    6.12    1.40   1
   2   1 -17   12.10    1.55   1
   2   2 -18    5.24    1.41   1
   2   1 -18   28.37    1.97   1
   2   0 -17   -0.15    1.34   1
   1   1 -18   -2.19    3.86   1
   1   0 -17   43.56    2.46   1
   1   1 -17    1.52    2.90   1
   1   2 -18    1.93    1.31   1
   1   3 -18    1.09    3.62   1
   1   2 -17   -3.00    3.47   1
   1   3 -17    1.53    3.63   1
   1   4 -17    6.29    1.55   1
   1   5 -16   15.20    1.75   1
   1   6 -15   -3.31    3.02   1
   1   6 -14   22.25    1.90   1
   1   7 -13    5.39    1.45   1
   1   7 -12    2.17    4.13   1
   1   7 -11   25.24    2.04   1
   1   8  -9    7.08    1.76   1
   1   8  -8   24.50    2.06   1
   1   8  -7   21.71    2.07   1
   1   8  -6   50.14    2.55   1
   1   8  -5    1.87    1.40   1
   1   8  -4    0.54    4.04   1
   1   8  -3    9.78    1.84   1
   1   8  -2   -6.61    4.27   1
   1   8  -1   -0.95    1.54   1
   1   8   0    9.60    1.57   1
   1   7   4   16.94    1.83   1
   1   7   5    4.93    1.28   1
   1   6   7   -0.50    3.85   1
   1   6   8    5.56    1.43   1
   1   5  10    2.31    1.25   1
   1   0  16   14.87    1.63   1
   1   1  15    3.28    1.52   1
   1   2  14    3.35    1.45   1
   1   3  13   -1.55    2.68   1
   1   4  12    4.03    1.30   1
   1   3  14    2.22    3.51   1
   1   2  15   -1.10    3.73   1
   1   1  16   10.42    1.71   1
   0   2  16    4.75    1.58   1
   0   3  15    1.13    4.86   1
   0   4  13    9.25    1.46   1
   0   3  14   -0.52    3.82   1
   0   2  15   65.51    2.62   1
   0   1  16   10.62    1.61   1
   0   0  17    4.88    1.33   1
   0   5  11    2.22    1.32   1
   0   6   9   -2.58    3.83   1
   0   7   7    3.88    1.44   1
   0   7   6    4.89    1.36   1
   0   7   5   40.82    2.24   1
   0   8   3    0.46    1.53   1
   0   8   2   -3.74    4.30   1
   0   8   1   15.84    1.71   1
   0   8   0    1.12    1.58   1
   0   8  -8    2.12    3.83   1
   0   8  -9   71.07    2.94   1
   0   8 -10   13.51    1.87   1
   0   8 -11   22.13    2.10   1
   0   7 -12    1.58    3.76   1
   0   7 -13   38.64    2.27   1
   0   6 -14   33.24    2.06   1
   0   6 -15   -1.62    3.63   1
   0   5 -16    1.58    3.97   1
   0   4 -17    7.39    1.47   1
   0   3 -17   -3.06    3.06   1
   0   2 -17    9.94    1.48   1
   0   1 -17    8.44    1.46   1
   0   2 -18    1.86    1.38   1
   0   0 -17    2.15    3.88   1
  -1   0 -16   15.27    1.66   1
  -1   1 -17    4.28    1.38   1
  -1   2 -17    0.52    3.17   1
  -1   3 -17    5.31    1.34   1
  -1   4 -17    4.31    1.52   1
  -1   4 -16    6.76    1.39   1
  -1   5 -16    1.98    1.32   1
  -1   6 -15   10.67    1.66   1
  -1   6 -14   20.79    1.88   1
  -1   7 -14    8.82    1.80   1
  -1   7 -13    2.76    4.45   1
  -1   7 -12   53.47    2.59   1
  -1   8 -11    4.12    1.76   1
  -1   8 -10    8.42    1.75   1
  -1   8  -9    6.49    1.70   1
  -1   9  -4   -1.14    4.57   1
  -1   9  -3   66.55    3.06   1
  -1   8   2    1.03    4.07   1
  -1   8   3   -6.30    4.63   1
  -1   8   4    2.15    4.09   1
  -1   7   7   21.19    2.00   1
  -1   7   8    1.64    4.13   1
  -1   6  10   -3.23    3.23   1
  -1   5  12    4.51    1.61   1
  -1   4  13    0.53    4.11   1
  -1   0  17   49.13    2.43   1
  -1   1  17    1.14    3.22   1
  -1   2  16    8.15    1.55   1
  -1   3  15   18.26    1.92   1
  -1   4  14    1.77    1.49   1
  -2   1  17   23.89    1.99   1
  -2   2  16   15.54    1.97   1
  -2   3  15    3.31    1.46   1
  -2   4  14   -0.08    1.28   1
  -2   5  13    0.90    1.40   1
  -2   6  11   13.73    1.87   1
  -2   5  12   -1.07    5.20   1
  -2   6  10   13.24    1.87   1
  -2   7   8   14.38    1.90   1
  -2   7   7    2.07    1.44   1
  -2   8   5   -7.64    4.37   1
  -2   8   4    0.53    4.30   1
  -2   8   3    1.53    4.24   1
  -2   9  -1    4.39    1.76   1
  -2   9  -2   -2.24    4.41   1
  -2   9  -3   10.76    1.93   1
  -2   9  -4    1.67    4.43   1
  -2   9  -5   32.81    2.47   1
  -2   8  -9    0.31    1.51   1
  -2   8 -10    0.00    3.58   1
  -2   8 -11    1.14    4.46   1
  -2   7 -12    5.50    1.51   1
  -2   7 -13   -1.10    4.81   1
  -2   6 -14    7.48    1.49   1
  -2   5 -15   13.86    1.74   1
  -2   4 -16    2.16    4.11   1
  -2   3 -16   -5.79    4.67   1
  -2   2 -16    2.11    3.33   1
  -2   1 -16    2.48    1.18   1
  -2   0 -15    0.54    3.26   1
  -3   0 -14   -7.72    4.41   1
  -3   1 -15    0.00    3.33   1
  -3   2 -15    1.61    3.08   1
  -3   1 -14   -1.04    3.50   1
  -3   3 -15    5.51    1.53   1
  -3   4 -15    0.55    3.58   1
  -3   4 -14    1.53    3.19   1
  -3   5 -14   10.46    1.68   1
  -3   6 -14    9.10    1.51   1
  -3   6 -13   11.49    1.70   1
  -3   7 -12    4.09    1.51   1
  -3   7 -11   -8.26    4.44   1
  -3   8 -10    3.96    1.59   1
  -3   8  -9   -5.30    4.37   1
  -3   8  -8    3.05    1.60   1
  -3   8  -7   -4.11    4.65   1
  -3   9  -4   -1.19    4.99   1
  -3   9  -3    7.51    1.91   1
  -3   9  -2   14.10    2.08   1
  -3   8   3    9.72    1.86   1
  -3   8   4    9.20    1.66   1
  -3   8   5   -0.57    4.56   1
  -3   7   7   36.36    2.31   1
  -3   7   8    0.56    3.93   1
  -3   6  10   93.45    3.13   1
  -3   6  11    2.05    1.56   1
  -3   5  12    4.26    1.51   1
  -3   1  16    1.99    1.35   1
  -3   0  17   -3.90    3.82   1
  -3   1  17    6.01    1.58   1
  -3   2  16    2.81    5.30   1
  -3   3  15   -1.11    2.94   1
  -3   4  14    4.56    1.42   1
  -3   5  13   -0.25    1.50   1
  -4   2  16    2.07    1.30   1
  -4   3  15    1.14    4.04   1
  -4   4  14   -1.15    4.14   1
  -4   5  12   10.92    1.89   1
  -4   4  13   32.30    2.13   1
  -4   3  14    1.23    1.28   1
  -4   2  15   -3.25    3.51   1
  -4   1  16    1.67    3.48   1
  -4   0  16   -4.34    3.17   1
  -4   5  11    8.06    1.47   1
  -4   6  10   22.51    2.09   1
  -4   7   8    0.00    5.26   1
  -4   6   9   -1.08    4.29   1
  -4   7   7   37.39    2.44   1
  -4   7   6   17.15    2.09   1
  -4   8   4   42.69    2.61   1
  -4   8   3    9.34    1.97   1
  -4   8   2    1.45    1.70   1
  -4   8   1   35.13    2.62   1
  -4   8   0   17.48    2.08   1
  -4   8  -4   -0.77    1.63   1
  -4   8  -5    1.49    4.31   1
  -4   8  -6   -2.01    4.51   1
  -4   8  -7   -3.59    4.32   1
  -4   8  -8    5.76    1.74   1
  -4   7  -9   27.82    2.08   1
  -4   7 -10   -3.17    3.42   1
  -4   7 -11   -1.10    1.59   1
  -4   6 -11   -1.58    3.97   1
  -4   6 -12   14.93    2.00   1
  -4   5 -12   -2.12    3.26   1
  -4   4 -13   16.36    1.68   1
  -4   3 -13   51.29    2.45   1
  -4   3 -14   39.55    2.37   1
  -4   2 -13   24.14    1.87   1
  -4   0 -12   11.12    1.51   1
  -4   1 -13   10.38    1.44   1
  -5   0 -10   28.04    2.11   1
  -5   1 -11   42.20    2.30   1
  -5   3 -12   -1.31    1.34   1
  -5   2 -11   32.18    2.00   1
  -5   1 -10   29.26    1.96   1
  -5   0  -9   -2.09    5.18   1
  -5   3 -11   10.47    1.80   1
  -5   4 -12    1.76    5.08   1
  -5   4 -11    5.09    1.59   1
  -5   5 -11    2.47    1.41   1
  -5   5 -10    1.81    1.40   1
  -5   6 -10   -0.49    1.62   1
  -5   6  -9   79.00    2.95   1
  -5   7  -8   12.84    1.90   1
  -5   7  -7   -1.08    4.34   1
  -5   7  -6   13.76    2.07   1
  -5   8  -5   18.07    2.15   1
  -5   8  -4    6.10    1.71   1
  -5   8  -3   -1.12    5.05   1
  -5   8  -2    1.66    4.19   1
  -5   8  -1   -9.12    4.19   1
  -5   8   0   -4.24    4.24   1
  -5   8   1    5.75    1.56   1
  -5   8   2   11.26    2.07   1
  -5   7   4    1.81    1.72   1
  -5   7   5   44.64    2.58   1
  -5   7   6   17.82    2.23   1
  -5   6   8    1.87    1.42   1
  -5   7   7    1.23    5.49   1
  -5   6   9   -3.42    1.78   1
  -5   5  10   -0.15    1.46   1
  -5   1  14    3.81    1.37   1
  -5   0  15    1.49    1.30   1
  -5   1  15   -1.11    2.94   1
  -5   2  14   25.98    2.00   1
  -5   3  13    2.13    3.37   1
  -5   4  12    2.15    3.39   1
  -5   5  11    0.88    1.35   1
  -5   4  13   -5.11    4.28   1
  -5   3  14    2.74    1.48   1
  -5   2  15    1.97    1.17   1
  -6   5  10   40.97    2.43   1
  -6   4  11   -0.55    3.79   1
  -6   3  12    1.10    3.39   1
  -6   2  13   -0.96    1.18   1
  -6   1  13   24.19    1.97   1
  -6   2  12    3.50    1.34   1
  -6   3  11    2.78    1.35   1
  -6   4  10   -1.59    4.40   1
  -6   5   9    8.95    1.77   1
  -6   6   7    2.51    1.42   1
  -6   5   8    4.00    1.53   1
  -6   1  12   31.57    1.94   1
  -6   0  13   18.63    1.81   1
  -6   0  12    9.09    1.55   1
  -6   6   6   32.76    2.20   1
  -6   7   4   12.62    1.91   1
  -6   6   5    7.07    1.55   1
  -6   7   3    4.57    1.78   1
  -6   7   2   17.82    2.01   1
  -6   7   1   16.52    1.86   1
  -6   7   0    1.80    1.51   1
  -6   7  -1    7.29    1.85   1
  -6   7  -2   -1.03    1.75   1
  -6   7  -3   17.51    2.03   1
  -6   7  -4   -1.74    5.42   1
  -6   6  -4   18.14    2.19   1
  -6   7  -5   -3.55    4.82   1
  -6   6  -5    2.89    1.77   1
  -6   6  -6   52.08    2.84   1
  -6   6  -7   12.40    1.97   1
  -6   5  -7    1.46    1.76   1
  -6   5  -8   23.61    2.34   1
  -6   4  -8    2.26    3.57   1
  -6   4  -9    0.59    3.87   1
  -6   3  -8    7.26    1.46   1
  -6   0  -6   64.56    2.71   1
  -6   1  -7    3.45    1.28   1
  -6   2  -8    3.87    1.38   1
  -6   3  -9    0.00    3.72   1
  -6   2  -9    8.86    1.60   1
  -6   1  -8    1.57    1.21   1
  -6   0  -7    0.00    3.31   1
  -7   2  -5    2.25    3.56   1
  -7   1  -4   30.37    2.10   1
  -7   0  -3   67.84    2.71   1
  -7   0  -2   38.33    2.11   1
  -7   1  -3   19.88    1.84   1
  -7   2  -4    0.15    1.39   1
  -7   3  -5    4.87    1.41   1
  -7   4  -5    0.00    3.79   1
  -7   3  -4   11.18    1.70   1
  -7   2  -3   49.47    2.42   1
  -7   1  -2   -1.55    3.46   1
  -7   0  -1   29.42    2.08   1
  -7   0   0   51.54    2.41   1
  -7   3  -3    8.48    1.64   1
  -7   4  -4    2.26    4.72   1
  -7   5  -4    7.73    1.64   1
  -7   4  -3   34.56    2.12   1
  -7   0   1  101.78    3.14   1
  -7   4  -2    2.12    3.60   1
  -7   5  -3   -1.14    4.77   1
  -7   5  -2    0.87    1.38   1
  -7   5  -1    5.55    1.62   1
  -7   6  -1   20.29    2.04   1
  -7   5   0   53.00    2.54   1
  -7   0   6   -4.07    3.22   1
  -7   5   1    5.96    1.57   1
  -7   6   0    1.82    1.49   1
  -7   6   1   -3.84    4.21   1
  -7   5   2    1.56    3.48   1
  -7   0   7   24.93    1.94   1
  -7   0   8   -1.06    4.03   1
  -7   5   3   58.31    2.64   1
  -7   6   2   -1.17    1.52   1
  -7   5   4   37.33    2.22   1
  -7   4   5    7.47    1.55   1
  -7   1   8    2.09    3.29   1
  -7   0   9    9.92    1.56   1
  -7   0  10   19.69    1.71   1
  -7   1   9   -4.28    3.39   1
  -7   2   8   16.50    1.65   1
  -7   3   7    2.96    1.50   1
  -7   4   6   31.48    2.12   1
  -7   5   5    6.61    1.37   1
  -7   5   6   46.96    2.40   1
  -7   4   7   29.39    2.06   1
  -7   3   8    1.22    1.40   1
  -7   2   9   16.39    1.73   1
  -7   1  10    8.61    1.51   1
  -7   2  10   14.14    1.70   1
  -7   3   9   36.98    2.29   1
  -7   4   8    2.21    1.46   1
   8   0  -6    0.00    3.54   1
   8   0  -5    4.01    1.61   1
   8   0  -4   -1.16    3.39   1
   8   0  -3   18.81    1.98   1
   8   0  -2   20.50    1.96   1
   7   1   4    1.76    1.47   1
   7   0   5   23.00    2.06   1
   7   0   4   -2.14    1.49   1
   7   1   3    2.28    3.60   1
   7   2   1   25.60    1.86   1
   7   1   2   19.51    1.83   1
   7   2   0    2.14    1.30   1
   7   2  -1    1.70    3.27   1
   7   2  -2   -7.34    3.87   1
   7   3  -4    6.22    1.55   1
   7   2  -3   22.57    2.02   1
   7   2  -4   22.09    2.08   1
   7   3  -5    1.87    3.58   1
   7   3  -6   10.57    1.53   1
   7   2  -5   36.29    2.16   1
   7   2  -6   -1.17    3.95   1
   7   2  -7    7.83    1.60   1
   7   2  -8    5.72    1.56   1
   7   2  -9   24.88    2.05   1
   7   2 -10    0.80    1.38   1
   7   1 -10   11.69    1.68   1
   7   1 -11    1.21    3.72   1
   7   1 -12    0.00    3.73   1
   7   0 -11    9.39    1.71   1
   7   0 -12   -7.12    4.36   1
   6   0 -15    0.00    4.36   1
   6   0 -14   26.60    2.03   1
   6   1 -15    0.00    4.25   1
   6   1 -14    5.71    1.54   1
   6   2 -14   14.08    1.81   1
   6   2 -13    0.00    4.57   1
   6   3 -12    0.00    3.62   1
   6   3 -11    0.42    1.38   1
   6   4 -10    1.86    3.21   1
   6   4  -9   -0.61    2.92   1
   6   4  -8   -5.99    4.48   1
   6   4  -7    1.18    3.93   1
   6   4  -6    2.43    1.39   1
   6   4  -5   -4.10    4.50   1
   6   4  -4    1.17    3.61   1
   6   4  -3    9.05    1.60   1
   6   4  -2    1.61    1.31   1
   6   4  -1    4.44    1.56   1
   6   4   0   -1.82    3.79   1
   6   3   2   -9.69    4.23   1
   6   3   3    0.59    3.85   1
   6   3   4    6.22    1.63   1
   6   2   5   20.24    2.00   1
   6   0   8    6.41    1.57   1
   6   1   7    8.86    1.62   1
   6   2   6    4.50    1.69   1
   6   1   8    1.03    1.40   1
   6   0   9   -1.19    3.47   1
   5   0  12   14.26    1.82   1
   5   1  11   -1.22    3.86   1
   5   2   9    0.00    2.90   1
   5   1  10   10.30    1.62   1
   5   0  11   -1.40    1.43   1
   5   3   7   -6.46    3.57   1
   5   4   5   -5.41    4.29   1
   5   4   4   -0.58    3.71   1
   5   5   2    0.00    3.37   1
   5   5   1   -1.20    3.80   1
   5   5  -9    0.59    4.78   1
   5   5 -10    3.73    1.43   1
   5   5 -11   -1.82    4.33   1
   5   5 -12    1.77    1.50   1
   5   4 -13    0.00    3.80   1
   5   4 -14   -2.43    3.44   1
   5   3 -15   -0.60    3.21   1
   5   2 -16   22.45    1.91   1
   5   1 -16    2.50    1.38   1
   5   0 -16    0.57    3.48   1
   5   1 -17    7.92    1.60   1
   5   0 -17    0.17    1.59   1
   4   0 -18   -3.05    4.76   1
   4   1 -18    1.22    4.05   1
   4   0 -17    3.59    1.33   1
   4   2 -18    8.12    1.49   1
   4   2 -17    6.41    1.45   1
   4   3 -17    1.80    3.75   1
   4   4 -16    7.96    1.51   1
   4   4 -15    0.49    1.37   1
   4   5 -15   14.44    1.87   1
   4   5 -14    0.42    1.51   1
   4   6 -12   -3.70    4.28   1
   4   6 -11    0.00    4.18   1
   4   6 -10   10.21    1.93   1
   4   7  -6    8.19    1.73   1
   4   7  -5    1.95    3.38   1
   4   6   0    1.09    1.33   1
   4   6   1    0.60    1.48   1
   4   6   2    1.83    3.51   1
   4   5   5    1.18    3.33   1
   4   5   6   13.37    1.81   1
   4   4   8   -3.58    4.85   1
   4   3  10    1.37    1.18   1
   4   2  11    1.16    4.09   1
   4   1  12   -1.71    4.29   1
   4   0  13   -0.57    3.91   1
   4   0  14    0.17    1.46   1
   4   1  13    5.80    1.58   1
   4   2  12    2.46    1.49   1
   3   3  12   -5.99    4.48   1
   3   2  13   -1.17    4.21   1
   3   1  14    0.00    2.84   1
   3   0  15   -5.26    4.17   1
   3   4  10    0.59    4.11   1
   3   5   8   22.17    1.98   1
   3   6   6    0.00    5.39   1
   3   6   5    3.87    1.58   1
   3   7   2   -3.10    3.77   1
   3   7   1    1.83    4.09   1
   3   7   0   -1.80    5.41   1
   3   7  -1    1.70    1.62   1
   3   7  -9   22.79    2.16   1
   3   7 -10   -0.26    1.53   1
   3   7 -11    7.18    1.65   1
   3   7 -12    2.54    4.58   1
   3   6 -14    4.72    1.70   1
   3   6 -15    9.73    1.77   1
   3   5 -16   -1.20    4.30   1
   3   4 -17    1.77    3.67   1
   3   3 -18   16.64    1.74   1
   3   2 -18   12.69    1.61   1
   3   1 -18   -2.91    4.07   1
   3   0 -18   11.02    1.70   1
   2   0 -19   -5.00    4.24   1
   2   0 -18    0.25    1.36   1
   2   1 -19    1.74    1.30   1
   2   2 -19   11.48    1.71   1
   2   3 -19   -1.84    3.82   1
   2   3 -18    3.93    1.39   1
   2   4 -18    2.98    1.44   1
   2   5 -17   26.28    1.95   1
   2   6 -16    3.17    1.40   1
   2   6 -15   -7.66    4.53   1
   2   7 -14    3.25    1.71   1
   2   7 -13   -4.26    4.68   1
   2   8 -10    4.86    1.81   1
   2   8  -9    1.98    1.76   1
   2   8  -8   14.67    1.93   1
   2   8  -7   13.47    1.96   1
   2   8  -6   -2.45    4.07   1
   2   8  -5   29.55    2.30   1
   2   8  -4   32.37    2.31   1
   2   8  -3   -2.46    3.79   1
   2   8  -2    1.85    4.14   1
   2   8  -1    1.24    4.40   1
   2   8   0    3.14    1.81   1
   2   7   4    3.42    1.56   1
   2   7   5    2.40    4.58   1
   2   6   7    2.27    3.86   1
   2   6   8    2.38    4.04   1
   2   5  10   -4.71    3.99   1
   2   0  16    0.57    1.34   1
   2   3  13    0.58    4.29   1
   2   4  12    3.50    1.24   1
   2   3  14    3.27    1.30   1
   2   2  15   17.94    1.82   1
   2   1  16    3.65    1.43   1
   2   0  17   32.67    2.31   1
   1   1  17   10.33    1.80   1
   1   2  16   10.19    1.65   1
   1   3  15   -0.62    3.31   1
   1   5  12    0.61    4.25   1
   1   4  13    2.85    1.40   1
   1   0  17    1.82    1.59   1
   1   5  11   -7.99    4.57   1
   1   6  10    6.11    1.75   1
   1   6   9    0.00    3.13   1
   1   7   7    0.17    1.47   1
   1   7   6    2.27    3.84   1
   1   8   3    1.97    1.45   1
   1   8   2    1.18    4.86   1
   1   8   1    1.00    1.67   1
   1   8 -10   -2.40    3.69   1
   1   8 -11   -0.18    1.68   1
   1   8 -12    0.00    1.67   1
   1   7 -14   36.55    2.42   1
   1   7 -15    4.85    1.62   1
   1   6 -16   -5.97    4.22   1
   1   5 -17   -1.16    3.68   1
   1   5 -18   18.38    1.86   1
   1   4 -18   -6.41    4.77   1
   1   3 -19    2.66    1.56   1
   1   2 -19   -0.60    3.53   1
   1   0 -18    8.74    1.85   1
   1   1 -19   -3.63    3.63   1
   1   0 -19   11.32    1.60   1
   0   1 -19    0.79    1.21   1
   0   2 -19    8.77    1.71   1
   0   1 -18   -2.86    4.24   1
   0   3 -19   11.04    1.85   1
   0   3 -18   -5.63    4.22   1
   0   4 -18   -0.58    4.69   1
   0   5 -18   -2.45    4.06   1
   0   5 -17    7.17    1.66   1
   0   6 -17    3.01    1.48   1
   0   6 -16   26.90    2.17   1
   0   7 -15    0.61    4.30   1
   0   7 -14    1.93    1.54   1
   0   8 -13    1.62    1.64   1
   0   8 -12    0.26    1.64   1
   0   9  -9    4.63    1.94   1
   0   9  -8    0.00    3.42   1
   0   9  -7    4.30    1.83   1
   0   9  -6   19.54    2.31   1
   0   9  -5    4.06    1.83   1
   0   9  -4    2.42    4.61   1
   0   9  -3   38.31    2.52   1
   0   9  -2   -4.29    5.16   1
   0   9  -1   -4.93    5.15   1
   0   9   0   -1.24    5.19   1
   0   8   4   22.29    2.28   1
   0   8   5    1.00    1.60   1
   0   7   8    4.51    1.39   1
   0   6  10   -3.95    4.11   1
   0   6  11    1.11    1.48   1
   0   5  12    2.12    1.50   1
   0   0  18    1.20    3.71   1
   0   1  17   16.09    1.86   1
   0   4  14    4.39    1.61   1
   0   5  13   -0.52    1.44   1
   0   3  16    0.00    3.75   1
   0   2  17    5.71    1.59   1
   0   1  18   18.87    1.97   1
  -1   5  14   -3.12    4.10   1
  -1   4  15    0.26    1.46   1
  -1   3  16    1.47    1.52   1
  -1   2  17    6.95    1.64   1
  -1   1  18   24.10    2.09   1
  -1   0  19   10.19    1.83   1
  -1   0  18   11.15    1.82   1
  -1   5  13    1.76    4.86   1
  -1   6  12   -4.89    4.41   1
  -1   6  11   -1.73    4.11   1
  -1   7   9    2.33    3.94   1
  -1   8   6    3.23    1.71   1
  -1   8   5    3.83    1.76   1
  -1   9   2   -1.63    1.81   1
  -1   9   1   12.26    2.03   1
  -1   9   0   -3.55    3.83   1
  -1   9  -1   16.86    2.08   1
  -1   9  -2   12.87    2.13   1
  -1   9  -5    1.40    1.67   1
  -1   9  -6   17.66    2.05   1
  -1   9  -7    2.97    4.79   1
  -1   9  -8   11.71    1.96   1
  -1   9  -9   -1.86    4.92   1
  -1   9 -10    5.69    1.92   1
  -1   8 -12    0.00    3.87   1
  -1   8 -13   23.62    2.18   1
  -1   7 -15    2.43    4.39   1
  -1   6 -16   14.08    1.88   1
  -1   5 -17   13.19    1.75   1
  -1   4 -18   -2.38    4.67   1
  -1   3 -18    2.31    3.66   1
  -1   2 -18   -2.89    4.52   1
  -1   1 -18   -0.76    1.38   1
  -1   0 -17    2.99    1.47   1
  -2   0 -17   33.38    2.24   1
  -2   0 -16    1.75    3.63   1
  -2   1 -17    0.00    3.81   1
  -2   2 -17    1.71    2.97   1
  -2   3 -17   -5.69    4.02   1
  -2   4 -17    7.98    1.59   1
  -2   5 -17   -5.47    5.04   1
  -2   5 -16   12.05    1.76   1
  -2   6 -16    5.19    1.48   1
  -2   6 -15    1.14    5.11   1
  -2   7 -15    7.18    1.89   1
  -2   7 -14    1.75    3.03   1
  -2   8 -13    9.36    1.90   1
  -2   8 -12   -3.52    5.38   1
  -2   9 -10   21.65    2.11   1
  -2   9  -9   13.17    2.01   1
  -2   9  -8   -3.48    1.91   1
  -2   9  -7   42.42    2.82   1
  -2   9  -6   50.66    2.79   1
  -2   9   0    1.15    4.54   1
  -2   9   1    2.32    4.85   1
  -2   9   2   -0.08    1.83   1
  -2   9   3    1.80    5.40   1
  -2   8   6    1.48    1.61   1
  -2   8   7   -1.21    4.84   1
  -2   7   9    0.00    4.02   1
  -2   7  10   -1.84    4.37   1
  -2   0  18    0.00    1.47   1
  -2   6  12    2.42    3.83   1
  -2   5  14   -8.61    4.92   1
  -2   4  15   -6.01    4.50   1
  -2   3  16    9.99    1.72   1
  -2   2  17    9.90    1.58   1
  -2   0  19   -3.19    4.73   1
  -2   3  17    0.46    1.45   1
  -3   5  14    5.03    1.74   1
  -3   4  15   -1.21    3.52   1
  -3   3  16   43.98    2.69   1
  -3   2  17   -2.61    1.52   1
  -3   1  18   19.09    2.08   1
  -3   0  18   15.45    1.78   1
  -3   6  12   -3.07    3.73   1
  -3   7  10   14.30    2.06   1
  -3   7   9   37.92    2.42   1
  -3   8   7   -0.63    5.09   1
  -3   8   6    2.40    4.80   1
  -3   9   3    7.86    1.87   1
  -3   9   2    2.36    4.71   1
  -3   9   1    4.69    1.91   1
  -3   9   0    5.33    1.94   1
  -3   9  -1   -1.14    4.95   1
  -3   9  -5    1.22    5.43   1
  -3   9  -6    0.00    1.90   1
  -3   9  -7    0.00    4.64   1
  -3   9  -8   -0.51    1.76   1
  -3   9  -9    2.55    1.66   1
  -3   8 -11   10.07    1.73   1
  -3   8 -12    2.50    1.60   1
  -3   7 -13    2.86    4.39   1
  -3   7 -14   -1.80    4.53   1
  -3   6 -15  -11.43    5.28   1
  -3   5 -15   14.58    1.82   1
  -3   5 -16    6.89    1.58   1
  -3   4 -16   -6.89    3.98   1
  -3   3 -16   21.17    1.76   1
  -3   2 -16   43.35    2.49   1
  -3   1 -16   -1.76    4.18   1
  -3   0 -15   -2.91    3.24   1
  -4   0 -14   -1.48    1.37   1
  -4   2 -15    1.95    1.54   1
  -4   1 -14    0.57    1.46   1
  -4   2 -14    1.67    3.20   1
  -4   3 -15   37.45    2.26   1
  -4   4 -15    1.80    4.02   1
  -4   4 -14   26.76    2.01   1
  -4   5 -14   -1.17    4.44   1
  -4   6 -14   -4.23    4.88   1
  -4   6 -13   -1.72    4.76   1
  -4   7 -12   -3.40    4.81   1
  -4   8 -11   12.47    1.87   1
  -4   8 -10   -5.45    4.50   1
  -4   8  -9    9.84    1.82   1
  -4   9  -7    2.53    1.60   1
  -4   9  -6   -6.10    4.54   1
  -4   9  -5    0.00    4.11   1
  -4   9  -4   -7.39    5.54   1
  -4   9  -3   -5.88    5.26   1
  -4   9  -2   -1.08    2.29   1
  -4   9  -1    7.43    1.95   1
  -4   9   0    3.62    1.87   1
  -4   9   1   13.91    2.27   1
  -4   9   2   11.13    2.00   1
  -4   8   5    3.41    1.81   1
  -4   8   6    0.64    5.23   1
  -4   8   7   13.29    2.08   1
  -4   7   9   13.26    2.13   1
  -4   7  10    8.59    1.95   1
  -4   6  11   15.39    1.88   1
  -4   0  17    3.35    1.30   1
  -4   0  18    4.90    1.34   1
  -4   1  17   12.51    1.73   1
  -4   5  13    4.82    1.63   1
  -4   6  12    0.79    1.55   1
  -4   5  14    9.70    1.65   1
  -4   4  15   -2.40    3.99   1
  -4   3  16    1.20    3.70   1
  -4   2  17   -2.27    1.31   1
  -5   2  16   11.32    1.75   1
  -5   3  15   -4.13    4.05   1
  -5   4  14    2.36    3.74   1
  -5   5  13    4.17    1.58   1
  -5   6  11   17.79    2.06   1
  -5   5  12    0.41    1.45   1
  -5   1  16   -2.91    4.08   1
  -5   0  17    0.61    3.04   1
  -5   0  16    5.40    1.37   1
  -5   6  10   37.26    2.33   1
  -5   7   9    3.85    1.75   1
  -5   7   8    2.69    1.77   1
  -5   8   6   -7.06    5.81   1
  -5   8   5   -1.36    5.91   1
  -5   8   4    8.30    2.04   1
  -5   8   3   -1.26    4.78   1
  -5   8  -6    4.22    1.78   1
  -5   8  -7   23.12    2.07   1
  -5   8  -8   -1.12    4.49   1
  -5   7  -9   -3.94    4.54   1
  -5   7 -10   22.49    1.98   1
  -5   7 -11   22.28    2.10   1
  -5   6 -11   10.25    1.65   1
  -5   6 -12   -0.62    4.21   1
  -5   5 -12    2.38    3.77   1
  -5   5 -13    1.25    4.15   1
  -5   4 -13    7.65    1.76   1
  -5   2 -12   23.87    1.98   1
  -5   3 -13    3.93    1.55   1
  -5   2 -13    0.77    1.60   1
  -5   1 -12   -2.90    3.53   1
  -5   0 -11    0.00    3.17   1
  -5   0 -12   12.08    1.78   1
  -6   1 -10    3.86    1.48   1
  -6   0  -9    2.06    1.31   1
  -6   0  -8    9.45    1.62   1
  -6   1  -9    1.31    1.29   1
  -6   2 -10    8.58    1.67   1
  -6   3 -11   11.64    1.86   1
  -6   4 -11    0.64    4.45   1
  -6   3 -10    5.50    1.56   1
  -6   4 -10   13.18    1.87   1
  -6   5 -10    6.63    1.76   1
  -6   5  -9   10.58    1.86   1
  -6   6  -9   28.72    2.30   1
  -6   6  -8   -1.38    1.60   1
  -6   7  -8   14.92    2.13   1
  -6   7  -7   -3.65    1.84   1
  -6   7  -6    0.59    4.41   1
  -6   8  -4   14.84    2.15   1
  -6   8  -3   -2.96    5.06   1
  -6   8  -2   10.16    1.94   1
  -6   8  -1    3.14    1.59   1
  -6   8   0    1.51    1.65   1
  -6   8   1    0.57    4.61   1
  -6   8   2   -0.59    4.78   1
  -6   8   3    3.16    5.55   1
  -6   7   5    3.37    1.67   1
  -6   7   6    2.47    3.90   1
  -6   0  14   26.98    1.93   1
  -6   6   8   -1.74    4.13   1
  -6   7   7    0.65    4.23   1
  -6   6   9   -0.60    4.13   1
  -6   1  14    8.84    1.54   1
  -6   0  15    1.86    1.32   1
  -6   1  15   -9.56    4.71   1
  -6   2  14    1.16    4.09   1
  -6   3  13    0.57    4.22   1
  -6   4  12    4.73    1.58   1
  -6   5  11    1.76    4.44   1
  -6   6  10    0.00    4.07   1
  -6   4  13    1.71    1.52   1
  -6   3  14   -1.79    4.01   1
  -7   4  11   16.83    1.87   1
  -7   3  12   17.44    1.90   1
  -7   1  13   -3.64    4.70   1
  -7   2  12   -0.59    3.17   1
  -7   3  11   -1.16    4.18   1
  -7   4  10    7.13    1.68   1
  -7   5   9    1.78    2.72   1
  -7   6   7    0.00    4.20   1
  -7   5   8    2.88    1.48   1
  -7   4   9    0.56    1.49   1
  -7   3  10   -1.12    4.48   1
  -7   2  11    0.00    3.11   1
  -7   1  12   -0.92    1.40   1
  -7   0  12   -6.45    4.35   1
  -7   1  11    6.76    1.61   1
  -7   5   7   -6.13    3.90   1
  -7   6   6   -0.59    4.49   1
  -7   6   5    0.49    1.41   1
  -7   0  11    8.99    1.59   1
  -7   6   4   -1.66    4.17   1
  -7   7   3   -4.68    4.46   1
  -7   7   2    0.57    1.64   1
  -7   6   3    6.66    1.56   1
  -7   7   1   22.00    2.12   1
  -7   7   0   -1.47    1.60   1
  -7   7  -1    0.08    1.72   1
  -7   7  -2   -2.39    4.22   1
  -7   6  -2   25.68    2.25   1
  -7   6  -3    7.39    1.78   1
  -7   6  -4   10.30    1.90   1
  -7   6  -5   -1.43    1.70   1
  -7   5  -5    6.68    1.79   1
  -7   6  -6   -9.02    5.62   1
  -7   5  -6   26.69    2.15   1
  -7   4  -6   -1.79    3.73   1
  -7   5  -7    0.64    4.50   1
  -7   4  -7    3.81    1.60   1
  -7   3  -6   51.07    2.65   1
  -7   0  -4   -0.97    1.40   1
  -7   1  -5    3.53    1.50   1
  -7   2  -6   25.49    2.02   1
  -7   3  -7    9.77    1.81   1
  -7   3  -8   28.84    2.33   1
  -7   2  -7    1.20    1.53   1
  -7   1  -6    9.43    1.67   1
  -7   0  -5   26.11    2.02   1
  -8   1  -1   -1.19    4.02   1
  -8   2  -2    8.80    1.61   1
  -8   3  -2    7.13    1.87   1
  -8   2  -1   11.62    1.79   1
  -8   1   0    1.16    2.97   1
  -8   0   2   19.44    1.83   1
  -8   1   1   14.14    1.71   1
  -8   2   0    4.85    1.44   1
  -8   3  -1   -1.76    3.94   1
  -8   4  -2   -2.45    5.26   1
  -8   4  -1    5.38    1.81   1
  -8   3   0   -7.51    4.44   1
  -8   2   1   10.64    1.64   1
  -8   1   2    2.04    1.56   1
  -8   0   3   23.37    1.98   1
  -8   0   4   -2.35    4.15   1
  -8   1   3   38.40    2.26   1
  -8   2   2   15.56    1.73   1
  -8   3   1   -0.57    3.91   1
  -8   4   0   14.51    1.91   1
  -8   5   0   -1.20    4.58   1
  -8   4   1   10.18    1.73   1
  -8   3   2    1.70    3.25   1
  -8   2   3   -0.56    3.61   1
  -8   1   4    5.95    1.49   1
  -8   0   5    7.23    1.57   1
  -8   0   6   -2.37    3.66   1
  -8   1   5   -2.13    1.43   1
  -8   2   4    1.70    3.79   1
  -8   3   3    3.96    1.52   1
  -8   4   2   -1.73    3.86   1
  -8   5   1    5.85    1.76   1
  -8   5   2    1.43    1.49   1
  -8   4   3    4.68    1.54   1
  -8   3   4   11.45    1.75   1
  -8   2   5   10.59    1.59   1
  -8   1   6    9.96    1.64   1
  -8   1   7    2.36    1.38   1
  -8   2   6   -8.09    4.40   1
  -8   3   5    2.54    1.33   1
  -8   4   4    0.25    1.39   1
  -8   5   3    7.16    1.71   1
  -8   4   5    1.75    3.35   1
  -8   3   6   20.03    1.80   1
  -8   2   7   18.45    1.70   1
  -8   1   8   32.70    2.17   1
  -8   2   8    2.57    1.42   1
  -8   3   7   -1.77    3.08   1
  -8   4   6   -2.96    4.15   1
  -8   3   8   -4.83    4.10   1
   8   0 -10   -7.42    5.03   1
   8   0  -9   13.72    1.87   1
   8   1  -9   -0.64    4.40   1
   8   0  -8   -4.19    5.45   1
   8   0  -7   22.43    2.04   1
   8   1  -8   -1.08    1.56   1
   8   1  -7   12.47    1.83   1
   8   1  -6    5.11    1.44   1
   8   1  -5    5.25    1.40   1
   8   1  -4   21.33    1.92   1
   8   1  -3   13.22    1.63   1
   8   0  -1   31.81    2.10   1
   8   1  -2   52.74    2.75   1
   8   1  -1    1.14    1.41   1
   8   0   0    0.09    1.39   1
   8   0   1   -1.78    4.48   1
   8   1   0   -1.24    4.21   1
   8   0   2    5.09    1.62   1
   7   0   7   -7.30    4.71   1
   7   1   6   10.19    1.70   1
   7   2   4   12.23    1.75   1
   7   1   5    8.13    1.69   1
   7   0   6    1.51    1.28   1
   7   2   3    8.51    1.81   1
   7   3   1    2.17    1.64   1
   7   2   2    2.20    1.38   1
   7   3   0    8.27    1.84   1
   7   3  -1   -3.68    4.25   1
   7   3  -2    0.61    4.75   1
   7   3  -3    2.42    3.82   1
   7   3  -7   -1.84    3.83   1
   7   3  -8   -5.59    4.43   1
   7   3  -9    9.54    1.66   1
   7   3 -10    1.28    3.95   1
   7   3 -11   -6.54    4.34   1
   7   2 -11   21.15    1.96   1
   7   2 -12   -5.70    4.24   1
   7   2 -13   -1.30    3.05   1
   7   1 -13    2.48    4.20   1
   7   0 -13   68.94    2.88   1
   7   1 -14   -1.28    4.34   1
   7   0 -14   28.18    2.09   1
   6   0 -16   -1.20    1.42   1
   6   1 -16   11.81    1.68   1
   6   2 -16   -7.72    4.98   1
   6   2 -15    9.70    1.56   1
   6   3 -15    7.01    1.70   1
   6   3 -14   -1.87    3.90   1
   6   4 -13   -6.44    4.82   1
   6   4 -12   -0.63    3.71   1
   6   4 -11    3.94    1.48   1
   6   5 -10    0.56    1.59   1
   6   5  -9    4.91    1.65   1
   6   5  -8   -0.27    1.41   1
   6   5  -7    7.00    1.76   1
   6   5  -6   34.02    2.34   1
   6   5  -5   -2.53    4.19   1
   6   5  -4    3.44    1.51   1
   6   5  -3   -1.27    4.85   1
   6   5  -2    0.18    1.70   1
   6   5  -1    1.30    1.43   1
   6   4   1    0.68    1.43   1
   6   4   2   11.59    1.61   1
   6   4   3    7.21    1.76   1
   6   3   5    0.00    4.94   1
   6   2   7   10.99    1.81   1
   6   3   6   31.92    2.22   1
   6   2   8    5.11    1.52   1
   6   1   9    3.84    1.56   1
   6   0  10   -1.21    4.61   1
   5   0  13   12.66    1.80   1
   5   1  12    1.87    1.30   1
   5   2  11   -3.19    3.88   1
   5   3   9    8.07    1.73   1
   5   2  10    1.81    4.56   1
   5   3   8   -1.19    4.31   1
   5   4   7   13.64    1.74   1
   5   4   6    1.21    4.02   1
   5   5   4    1.26    4.19   1
   5   5   3   -0.61    3.62   1
   5   6   0   11.67    2.01   1
   5   6  -1   11.05    1.94   1
   5   6  -2   -3.79    4.09   1
   5   6  -3    1.61    1.59   1
   5   6  -4   17.55    2.08   1
   5   6  -5    5.95    1.59   1
   5   6  -6   45.12    2.68   1
   5   6  -7   21.44    2.02   1
   5   6  -8   41.84    2.61   1
   5   6  -9    4.09    1.54   1
   5   6 -10    5.80    1.77   1
   5   6 -11    2.62    4.14   1
   5   5 -13    2.47    4.46   1
   5   5 -14   -1.27    1.49   1
   5   4 -15   -1.22    3.56   1
   5   4 -16    8.36    1.68   1
   5   3 -16   -4.83    3.52   1
   5   3 -17    8.40    1.62   1
   5   2 -17    0.61    3.72   1
   5   2 -18    3.22    1.56   1
   5   1 -18    0.63    3.52   1
   5   0 -18    1.34    1.40   1
   4   0 -19   20.65    2.01   1
   4   1 -19    0.27    1.39   1
   4   2 -19    6.17    1.73   1
   4   3 -18    0.00    3.98   1
   4   4 -18    3.38    1.43   1
   4   4 -17    5.74    1.71   1
   4   5 -16    2.49    5.63   1
   4   6 -14   -3.80    4.65   1
   4   6 -13    4.66    1.46   1
   4   7 -11   -5.30    4.50   1
   4   7 -10   -1.49    1.59   1
   4   7  -9   58.73    2.97   1
   4   7  -8    2.28    1.81   1
   4   7  -7   29.07    2.30   1
   4   7  -4    0.00    4.09   1
   4   7  -3    1.27    1.71   1
   4   7  -2    2.55    1.65   1
   4   7  -1   -3.22    4.23   1
   4   7   0   -0.65    4.74   1
   4   6   3   -0.61    4.66   1
   4   6   4   -1.25    4.50   1
   4   6   5    0.64    3.91   1
   4   5   7    1.23    3.81   1
   4   4   9   -6.70    4.51   1
   4   4  10   -7.06    4.49   1
   4   0  15    8.86    1.69   1
   4   1  14    1.43    1.55   1
   4   2  13    0.54    1.42   1
   3   1  16    0.64    4.49   1
   3   2  15   11.16    1.74   1
   3   4  12    0.37    1.46   1
   3   3  13    1.59    1.48   1
   3   2  14    0.17    1.35   1
   3   1  15   -3.00    3.00   1
   3   0  16    0.61    3.37   1
   3   4  11   -3.02    4.47   1
   3   5  10   -3.80    4.66   1
   3   5   9    1.29    1.42   1
   3   6   7   40.15    2.52   1
   3   7   4   -5.66    4.49   1
   3   7   3   -1.84    4.11   1
   3   8  -1    4.92    1.93   1
   3   8  -2    7.15    1.67   1
   3   8  -3   -2.62    4.04   1
   3   8  -4   -0.84    1.81   1
   3   8  -5   -4.58    3.52   1
   3   8  -6    2.62    4.44   1
   3   8  -7   -5.92    4.96   1
   3   8  -8    3.78    1.70   1
   3   8  -9    1.72    1.70   1
   3   8 -10    3.49    2.04   1
   3   7 -13    1.90    3.29   1
   3   7 -14    7.07    1.82   1
   3   6 -16    6.21    1.67   1
   3   5 -17   22.45    2.14   1
   3   5 -18    9.01    1.76   1
   3   4 -18   20.64    2.06   1
   3   4 -19   -3.18    4.96   1
   3   3 -19    2.46    3.89   1
   3   2 -19   -1.55    1.27   1
   3   2 -20   -2.58    4.27   1
   3   1 -19    8.54    1.56   1
   3   0 -19    6.22    1.51   1
   3   1 -20   -2.58    3.66   1
   2   0 -20    1.30    3.68   1
   2   1 -20   10.85    1.74   1
   2   2 -20   -6.26    4.93   1
   2   3 -20    1.89    4.24   1
   2   4 -19    3.76    1.46   1
   2   5 -18    7.59    1.71   1
   2   6 -17    1.25    3.86   1
   2   7 -16    2.64    4.75   1
   2   7 -15   -4.44    4.87   1
   2   8 -13    1.05    1.71   1
   2   8 -12    0.00    3.56   1
   2   8 -11   -1.27    4.30   1
   2   8   1    1.40    1.53   1
   2   8   2   -2.49    1.69   1
   2   8   3   -4.42    5.32   1
   2   7   6   -0.60    4.38   1
   2   7   7    2.76    1.56   1
   2   6   9    1.81    3.14   1
   2   5  11    9.92    1.78   1
   2   4  13   13.48    1.80   1
   2   5  12    1.64    1.41   1
   2   3  15   -1.37    1.53   1
   2   2  16   -3.80    4.39   1
   2   1  17    0.00    1.49   1
   2   0  18    0.92    1.39   1
   1   1  18   -5.10    4.60   1
   1   2  17    0.64    3.53   1
   1   3  16   -1.73    1.52   1
   1   4  15   -3.24    4.81   1
   1   5  13    7.78    1.89   1
   1   4  14   -2.43    4.55   1
   1   0  18   -4.25    3.88   1
   1   6  11   -1.85    4.89   1
   1   7   9   15.81    1.98   1
   1   7   8    4.76    1.55   1
   1   8   5   -0.61    3.59   1
   1   8   4   -3.55    4.81   1
   1   9   1   -0.28    1.77   1
   1   9   0    3.66    1.80   1
   1   9  -1    6.65    1.84   1
   1   9  -2   -1.90    5.27   1
   1   9  -3    3.25    1.70   1
   1   9  -4    5.58    1.93   1
   1   9  -5   -0.63    4.03   1
   1   9  -6   -5.05    4.28   1
   1   9  -7    1.91    4.54   1
   1   9  -8    7.52    1.87   1
   1   9  -9   -0.65    4.17   1
   1   9 -10   24.84    2.25   1
   1   8 -13    6.41    1.67   1
   1   8 -14    3.45    1.60   1
   1   7 -16   19.53    2.37   1
   1   6 -17   -4.87    5.31   1
   1   6 -18   -3.84    4.15   1
   1   5 -19    3.70    1.65   1
   1   4 -19    9.01    1.70   1
   1   3 -20   -3.11    3.79   1
   1   2 -20   10.44    1.62   1
   1   1 -20    1.89    4.50   1
   0   0 -19   10.98    1.80   1
   0   1 -20    1.92    4.83   1
   0   2 -20    0.00    4.05   1
   0   3 -20    0.98    1.35   1
   0   4 -19    0.60    3.35   1
   0   5 -19   -4.41    3.39   1
   0   6 -18   12.52    2.03   1
   0   7 -17   -0.10    1.64   1
   0   7 -16    1.25    4.66   1
   0   8 -15    0.65    5.59   1
   0   8 -14   -1.90    5.25   1
   0   9 -12    0.19    1.80   1
   0   9 -11    0.55    1.84   1
   0   9 -10   -1.08    1.80   1
   0   9   1   -2.42    4.53   1
   0   9   2    1.83    4.62   1
   0   9   3    2.48    4.73   1
   0   8   6   13.88    1.96   1
   0   8   7    3.30    1.76   1
   0   7   9   -0.58    4.01   1
   0   7  10   -0.61    4.47   1
   0   6  12    8.94    1.72   1
   0   0  19    3.14    4.82   1
   0   4  15   -6.14    4.83   1
   0   5  14  -10.67    5.14   1
   0   3  17    4.17    1.54   1
   0   2  18   -0.65    4.73   1
   0   1  19   -0.28    1.50   1
  -1   5  15    1.84    1.52   1
  -1   4  16    1.09    1.38   1
  -1   3  17   -5.67    3.27   1
  -1   2  18   10.05    1.90   1
  -1   1  19   -4.51    4.42   1
  -1   6  13   -2.51    4.44   1
  -1   7  11    7.36    1.78   1
  -1   7  10    1.53    1.81   1
  -1   8   8   -6.15    4.60   1
  -1   8   7   -1.76    3.66   1
  -1   9   4    7.56    1.91   1
  -1   9   3    3.73    1.84   1
  -1  10  -3   41.11    2.74   1
  -1  10  -4    7.62    1.99   1
  -1  10  -5    0.18    1.85   1
  -1  10  -6    0.90    1.91   1
  -1   9 -11    2.86    1.81   1
  -1   9 -12    9.75    2.09   1
  -1   8 -14    1.86    4.91   1
  -1   8 -15   17.95    2.33   1
  -1   7 -16    0.62    4.06   1
  -1   7 -17    4.45    1.93   1
  -1   6 -17   -3.03    4.72   1
  -1   6 -18    0.37    1.59   1
  -1   5 -18    1.21    3.71   1
  -1   5 -19    0.00    4.71   1
  -1   4 -19    3.34    1.35   1
  -1   3 -19   16.64    1.86   1
  -1   2 -19    6.53    1.51   1
  -1   1 -19    1.24    2.77   1
  -1   0 -18   -2.00    1.43   1
  -2   0 -18    1.95    3.73   1
  -2   1 -18    0.61    3.72   1
  -2   2 -18    0.00    4.59   1
  -2   3 -18    2.36    4.26   1
  -2   4 -18    2.41    4.08   1
  -2   5 -18    0.63    3.81   1
  -2   6 -17    1.24    3.52   1
  -2   7 -16    0.71    1.57   1
  -2   8 -14   22.45    2.29   1
  -2   9 -12   33.15    2.50   1
  -2   9 -11    0.78    1.79   1
  -2  10  -7    0.00    5.19   1
  -2  10  -6    8.70    2.19   1
  -2  10  -5    1.23    6.27   1
  -2  10  -4  -13.92    5.58   1
  -2  10  -3    2.25    1.84   1
  -2  10  -2    1.40    1.84   1
  -2  10  -1    3.91    1.84   1
  -2   9   4    1.03    1.94   1
  -2   9   5    0.63    4.88   1
  -2   8   8   11.02    1.92   1
  -2   8   9    2.61    5.21   1
  -2   7  11   -0.72    1.56   1
  -2   6  13   -1.24    3.63   1
  -2   5  15    0.36    1.40   1
  -2   4  16   -2.49    4.67   1
  -2   2  18   -4.39    4.82   1
  -2   1  19    0.64    5.48   1
  -2   0  20   -2.65    4.09   1
  -2   3  18   -1.33    4.20   1
  -3   3  18    0.67    4.66   1
  -3   6  14    1.24    1.59   1
  -3   5  15   13.56    1.84   1
  -3   4  16   13.29    1.90   1
  -3   3  17   -2.50    4.41   1
  -3   2  18   22.78    2.18   1
  -3   1  19    0.18    1.59   1
  -3   0  19    1.89    3.61   1
  -3   6  13   -4.40    4.32   1
  -3   7  11    2.58    4.08   1
  -3   8   9    8.67    2.21   1
  -3   8   8   -3.23    5.74   1
  -3   9   6    1.69    1.78   1
  -3   9   5   10.47    2.30   1
  -3   9   4    3.55    1.91   1
  -3  10  -1   -3.68    4.75   1
  -3  10  -2   -3.33    1.93   1
  -3  10  -3    7.87    2.00   1
  -3  10  -4   -3.74    5.06   1
  -3  10  -5   -0.65    4.72   1
  -3  10  -6    2.63    5.51   1
  -3   9 -10    3.23    1.79   1
  -3   9 -11    1.76    1.85   1
  -3   8 -13    4.01    1.66   1
  -3   8 -14    3.05    5.35   1
  -3   7 -15    9.53    1.78   1
  -3   6 -16    1.24    3.15   1
  -3   5 -17    1.98    1.46   1
  -3   4 -17    1.22    1.28   1
  -3   3 -17    4.61    1.66   1
  -3   2 -17    5.58    1.50   1
  -3   1 -17    6.83    1.68   1
  -3   0 -16   -0.62    3.96   1
  -4   0 -15    6.53    1.84   1
  -4   2 -16    3.21    1.36   1
  -4   1 -15    2.43    3.83   1
  -4   3 -16    4.71    1.52   1
  -4   4 -16   21.00    2.09   1
  -4   5 -16   13.26    1.88   1
  -4   5 -15    5.61    1.75   1
  -4   6 -15    0.63    3.85   1
  -4   7 -14   14.41    1.84   1
  -4   7 -13   -0.76    1.63   1
  -4   8 -12    2.40    1.67   1
  -4   9 -10    9.49    1.76   1
  -4   9  -9   -2.22    4.16   1
  -4   9  -8    3.30    1.81   1
  -4   9   3    0.00    5.11   1
  -4   9   4    0.69    2.07   1
  -4   9   5    0.84    2.21   1
  -4   8   8    5.79    2.15   1
  -4   8   9   14.51    2.33   1
  -4   7  11   -1.35    1.83   1
  -4   0  19   20.03    2.05   1
  -4   1  18    4.28    1.50   1
  -4   6  13    6.30    1.78   1
  -4   5  15   21.88    2.01   1
  -4   4  16   12.25    2.01   1
  -4   3  17    1.09    1.48   1
  -4   2  18   -0.37    1.44   1
  -4   1  19   -2.00    4.16   1
  -5   1  18    0.56    1.60   1
  -5   2  17    1.27    4.74   1
  -5   3  16   -0.62    3.35   1
  -5   4  15    2.57    1.41   1
  -5   5  14    0.73    1.40   1
  -5   6  13    0.00    4.39   1
  -5   7  11   -6.47    4.49   1
  -5   6  12   16.72    2.06   1
  -5   1  17    2.55    1.44   1
  -5   0  18    1.92    3.68   1
  -5   7  10    4.59    1.53   1
  -5   8   8   -0.76    5.51   1
  -5   8   7   -5.12    5.32   1
  -5   9   4    4.02    2.43   1
  -5   9   3   -2.98    5.57   1
  -5   9   2   -3.66    6.26   1
  -5   9   1    1.41    5.27   1
  -5   9   0   -4.73    2.06   1
  -5   9  -1   -1.13    5.11   1
  -5   9  -2    6.11    1.98   1
  -5   9  -3   -4.63    5.24   1
  -5   9  -4   25.86    2.34   1
  -5   9  -5    2.97    1.78   1
  -5   9  -6   15.15    2.07   1
  -5   9  -7    7.10    1.92   1
  -5   8  -9    2.52    1.59   1
  -5   8 -10    2.91    4.70   1
  -5   7 -12   -2.75    1.86   1
  -5   6 -13    1.28    4.24   1
  -5   5 -14   -1.96    3.75   1
  -5   4 -14    1.45    1.79   1
  -5   3 -14    2.50    4.77   1
  -5   2 -14    8.96    1.75   1
  -5   1 -13    9.57    1.72   1
  -5   0 -13   14.03    2.06   1
  -5   1 -14    8.14    1.91   1
  -6   2 -12   11.36    1.84   1
  -6   1 -11    1.92    4.82   1
  -6   0 -10   -5.73    5.06   1
  -6   2 -11   17.68    2.04   1
  -6   3 -12    8.09    1.70   1
  -6   4 -12   17.09    1.98   1
  -6   5 -12    1.38    4.25   1
  -6   5 -11   -4.62    6.02   1
  -6   6 -11   -0.68    5.20   1
  -6   6 -10   16.69    2.10   1
  -6   7 -10    1.23    1.72   1
  -6   7  -9    9.47    1.98   1
  -6   8  -8   15.31    2.21   1
  -6   8  -7    4.45    1.98   1
  -6   8  -6    6.88    1.95   1
  -6   8  -5   -1.84    5.51   1
  -6   9  -1   16.80    2.08   1
  -6   8   4    0.97    1.99   1
  -6   8   5   -7.94    6.17   1
  -6   8   6   -5.34    5.85   1
  -6   7   8    3.69    1.91   1
  -6   7   9   26.40    2.53   1
  -6   0  16    0.00    4.62   1
  -6   1  16   -1.90    4.80   1
  -6   5  12   19.05    2.12   1
  -6   6  11   -3.98    3.98   1
  -6   5  13    0.00    4.21   1
  -6   4  14    3.89    1.58   1
  -6   3  15    0.64    2.76   1
  -6   2  16   -1.30    4.10   1
  -7   5  11    1.93    1.68   1
  -7   4  12    8.27    1.64   1
  -7   3  13   10.09    1.77   1
  -7   2  14   -2.58    3.28   1
  -7   1  14   14.21    1.88   1
  -7   2  13    1.24    3.81   1
  -7   5  10    2.49    3.93   1
  -7   6   9   -1.69    1.88   1
  -7   7   7   -5.56    5.29   1
  -7   6   8    1.27    3.59   1
  -7   0  14   29.90    2.36   1
  -7   0  13   65.60    2.88   1
  -7   7   6    8.73    2.07   1
  -7   7   5    1.91    3.30   1
  -7   7   4   -1.22    4.65   1
  -7   8   1    1.67    1.94   1
  -7   8   0    1.83    4.61   1
  -7   8  -1    1.23    5.07   1
  -7   8  -2    2.51    5.25   1
  -7   7  -3    3.09    5.22   1
  -7   7  -4    1.27    4.22   1
  -7   7  -5   -2.61    5.61   1
  -7   7  -6   11.17    2.09   1
  -7   6  -7   10.16    2.07   1
  -7   6  -8    0.69    5.67   1
  -7   5  -8    7.22    1.83   1
  -7   5  -9    2.40    1.77   1
  -7   4  -8    1.96    5.42   1
  -7   4  -9   -6.80    5.35   1
  -7   3  -9    1.33    5.23   1
  -7   2  -8   21.39    2.02   1
  -7   1  -7    1.84    3.53   1
  -7   0  -6    2.29    1.40   1
  -7   0  -7    1.93    1.43   1
  -7   1  -8    0.64    4.76   1
  -7   2  -9    5.47    1.67   1
  -8   1  -4   11.45    1.75   1
  -8   2  -5   -3.29    4.88   1
  -8   3  -5    0.66    4.64   1
  -8   2  -4   15.67    2.11   1
  -8   1  -3    0.63    4.39   1
  -8   0  -2    7.15    1.44   1
  -8   0  -1   -3.10    4.34   1
  -8   1  -2    6.82    1.66   1
  -8   2  -3    4.16    1.48   1
  -8   3  -4   45.81    2.67   1
  -8   4  -5   11.57    2.02   1
  -8   4  -4   -1.31    5.23   1
  -8   3  -3    3.11    5.46   1
  -8   0   0    2.78    1.40   1
  -8   0   1   30.86    2.27   1
  -8   4  -3    1.90    4.79   1
  -8   5  -4    1.73    1.66   1
  -8   5  -3    0.65    4.26   1
  -8   5  -2    7.14    1.74   1
  -8   6  -3    6.48    1.96   1
  -8   6  -2   23.01    2.37   1
  -8   5  -1   -6.18    4.63   1
  -8   6  -1    9.34    2.10   1
  -8   6   0   -0.18    1.67   1
  -8   0   7   28.18    2.11   1
  -8   6   1   32.77    2.40   1
  -8   6   2    3.07    5.18   1
  -8   0   8    3.79    1.48   1
  -8   0   9   13.38    1.98   1
  -8   5   4    4.20    1.77   1
  -8   6   3    1.85    4.66   1
  -8   6   4    9.12    1.97   1
  -8   5   5   46.92    2.59   1
  -8   1   9    0.00    4.29   1
  -8   0  10   -2.57    3.63   1
  -8   1  10   -2.54    3.91   1
  -8   2   9   -1.24    3.61   1
  -8   5   6   -1.24    4.46   1
  -8   6   5    4.74    1.84   1
  -8   5   7   56.31    2.86   1
  -8   4   8    0.36    1.52   1
  -8   3   9  -10.61    4.87   1
  -8   2  10    1.90    4.53   1
  -8   1  11    9.68    1.90   1
  -8   2  11   19.64    2.09   1
  -8   3  10   10.97    1.77   1
  -8   4   9   11.84    1.97   1
  -8   5   8   -2.59    3.99   1
   8   1   3    1.31    5.16   1
   8   0   4    4.53    1.47   1
   8   0   3   -2.47    4.10   1
   8   1   2    4.04    1.51   1
   8   2   0   15.07    2.01   1
   8   1   1    4.78    1.62   1
   8   2  -1    6.32    1.60   1
   8   2  -2   -1.97    5.44   1
   8   2  -3    5.22    1.59   1
   8   2  -4   -3.26    4.84   1
   8   2  -5    0.65    4.29   1
   8   2  -6   -3.29    4.01   1
   8   2  -7   -0.66    3.93   1
   8   2  -8   16.52    2.11   1
   8   2  -9    2.53    1.50   1
   8   2 -10    4.16    1.78   1
   8   1 -10    4.31    1.63   1
   8   1 -11   -2.01    3.84   1
   8   0 -11   12.21    1.76   1
   8   1 -12    1.36    3.86   1
   8   0 -12    4.90    1.62   1
   8   0 -13    6.43    1.67   1
   7   0 -16   35.47    2.44   1
   7   0 -15    5.09    1.70   1
   7   1 -15    1.99    4.15   1
   7   2 -15   -4.16    5.10   1
   7   2 -14    2.40    1.53   1
   7   3 -13   -2.06    4.30   1
   7   3 -12   -4.70    3.61   1
   7   4 -11    1.40    3.58   1
   7   4 -10    2.76    5.26   1
   7   4  -9   -1.46    1.79   1
   7   4  -8    9.24    1.75   1
   7   4  -7    0.67    4.38   1
   7   4  -6    5.97    1.53   1
   7   4  -5    0.19    1.54   1
   7   4  -4   15.23    1.99   1
   7   4  -3   -8.64    4.84   1
   7   4  -2   -1.53    1.59   1
   7   4  -1    1.54    1.63   1
   7   4   0   -5.49    4.65   1
   7   3   2    2.87    1.73   1
   7   3   3    8.16    1.65   1
   7   2   5    2.96    1.40   1
   7   2   6    7.26    1.90   1
   7   1   7    0.46    1.44   1
   7   0   8    1.90    4.53   1
   7   0   9    3.20    1.71   1
   6   1  11    0.87    1.59   1
   6   0  12   19.29    2.09   1
   6   0  11    1.64    1.38   1
   6   1  10    0.55    1.52   1
   6   2   9    0.00    3.61   1
   6   3   7   19.59    2.07   1
   6   4   5   23.30    2.29   1
   6   4   4    4.10    1.82   1
   6   5   2   10.21    1.88   1
   6   5   1    5.09    1.76   1
   6   5   0    0.66    4.90   1
   6   6  -6    2.84    5.41   1
   6   5 -11   -6.70    4.45   1
   6   5 -12   -1.75    1.56   1
   6   5 -13   -4.88    4.78   1
   6   4 -14   -3.32    4.65   1
   6   4 -15    7.82    1.85   1
   6   3 -16   -0.67    3.62   1
   6   2 -17    1.35    5.04   1
   6   1 -17   -1.31    3.06   1
   6   0 -17    0.45    1.44   1
   6   1 -18   -2.74    4.54   1
   6   0 -18   -0.66    1.47   1
   5   0 -19    9.66    1.73   1
   5   1 -19   -0.67    5.15   1
   5   2 -19   -4.09    5.01   1
   5   3 -18   25.88    2.26   1
   5   4 -17    6.36    1.67   1
   5   5 -16   -2.63    1.69   1
   5   5 -15    3.48    1.62   1
   5   6 -14    1.20    1.53   1
   5   6 -13   -3.42    4.16   1
   5   6 -12   -4.69    3.61   1
   5   7  -9    5.57    1.79   1
   5   7  -8    1.64    1.77   1
   5   7  -7   17.43    2.47   1
   5   7  -6   -2.54    1.89   1
   5   7  -5    2.74    1.69   1
   5   7  -4   -9.96    6.20   1
   5   7  -3    5.00    1.79   1
   5   6   1   19.28    2.02   1
   5   6   2   10.51    1.66   1
   5   6   3    0.00    5.61   1
   5   5   5    2.53    1.61   1
   5   5   6   18.40    2.15   1
   5   4   8    7.20    1.87   1
   5   3  10    2.27    1.50   1
   5   2  12    0.00    3.70   1
   5   1  13    6.72    1.65   1
   5   0  14   -1.32    3.50   1
   4   2  14   -0.58    1.53   1
   4   1  15    4.95    1.66   1
   4   0  16    2.96    1.52   1
   4   3  12    0.09    1.64   1
   4   4  11    3.88    1.48   1
   4   5   9    3.58    1.65   1
   4   5   8    6.85    1.78   1
   4   6   6    4.58    1.68   1
   4   7   3    2.06    4.29   1
   4   7   2    5.68    1.63   1
   4   7   1    4.17    1.55   1
   4   8  -4    0.73    5.09   1
   4   8  -5    0.73    3.17   1
   4   8  -6   -1.46    1.94   1
   4   8  -7   15.65    2.10   1
   4   8  -8    0.73    5.74   1
   4   7 -12   -8.82    5.71   1
   4   7 -13    1.38    3.92   1
   4   7 -14    3.75    1.65   1
   4   6 -15    3.29    5.29   1
   4   6 -16   -6.11    4.85   1
   4   5 -17   -3.26    4.27   1
   4   5 -18    6.21    1.88   1
   4   4 -19   -2.02    5.35   1
   4   3 -19   -0.65    4.18   1
   4   2 -20   11.80    1.60   1
   4   1 -20    5.29    1.78   1
   4   0 -20    7.63    1.88   1
   3   1 -21   18.01    2.06   1
   3   0 -20   -1.32    3.85   1
   3   2 -21    0.89    1.53   1
   3   3 -20   -2.62    4.35   1
   3   4 -20   10.01    1.83   1
   3   5 -19   14.97    2.13   1
   3   6 -18   17.79    2.21   1
   3   6 -17   -4.62    4.52   1
   3   7 -16   -4.19    4.52   1
   3   7 -15    1.35    3.82   1
   3   8 -13    8.01    1.98   1
   3   8 -12   -7.04    4.98   1
   3   8 -11   -2.27    1.80   1
   3   8   0    5.26    1.74   1
   3   8   1   -2.70    5.32   1
   3   8   2    0.00    5.56   1
   3   7   5   -0.28    1.79   1
   3   7   6    2.00    1.61   1
   3   6   8    1.29    4.82   1
   3   6   9    6.24    1.69   1
   3   5  11    3.73    1.58   1
   3   0  17    8.17    1.84   1
   3   3  14   23.24    2.24   1
   3   4  13    1.36    4.52   1
   3   2  16    5.13    2.00   1
   3   1  17   10.59    1.95   1
   2   1  18    0.68    4.45   1
   2   2  17    1.26    1.56   1
   2   3  16   -0.29    1.57   1
   2   5  13    5.05    1.63   1
   2   4  14    1.04    1.58   1
   2   6  11    0.67    3.73   1
   2   6  10   -2.19    1.55   1
   2   7   8    3.71    1.54   1
   2   8   5   11.52    2.20   1
   2   8   4    2.86    1.75   1
   2   9   0    1.39    4.60   1
   2   9  -1   -4.14    6.33   1
   2   9  -2    0.69    4.82   1
   2   9  -3   -6.19    5.46   1
   2   9  -4    7.16    2.15   1
   2   9  -5    7.36    2.09   1
   2   9  -6   -0.30    1.81   1
   2   9  -7    7.22    2.12   1
   2   9  -8    5.68    1.87   1
   2   9  -9    4.43    2.14   1
   2   9 -10    0.71    4.68   1
   2   9 -11    1.66    1.97   1
   2   8 -14    1.18    1.85   1
   2   8 -15   -4.26    4.92   1
   2   7 -17    7.87    2.02   1
   2   6 -18    0.00    4.85   1
   2   6 -19    7.90    1.85   1
   2   5 -19    1.30    4.30   1
   2   5 -20   -8.87    5.50   1
   2   4 -20    2.89    1.72   1
   2   3 -21   -4.05    4.96   1
   2   2 -21    4.03    1.64   1
   2   1 -21   -0.68    4.66   1
   2   0 -21   12.91    2.03   1
   1   1 -21    4.36    1.67   1
   1   0 -20   -1.98    3.42   1
   1   2 -21   10.84    1.89   1
   1   3 -21   -1.14    1.68   1
   1   4 -20   -7.06    4.76   1
   1   5 -20    0.67    4.40   1
   1   6 -19   -0.67    4.92   1
   1   7 -18   -1.39    4.41   1
   1   7 -17    9.43    1.87   1
   1   8 -16    0.41    1.76   1
   1   8 -15   -1.38    4.35   1
   1   9 -13    1.43    5.36   1
   1   9 -12    2.40    1.87   1
   1   9 -11    5.78    1.90   1
   1   9   2    1.52    1.78   1
   1   9   3   -6.05    5.82   1
   1   8   6   -5.72    4.26   1
   1   8   7    5.72    1.97   1
   1   7  10   -1.33    5.05   1
   1   6  12    1.32    4.39   1
   1   0  19    0.66    1.45   1
   1   5  14   -1.35    5.41   1
   1   4  16    4.42    1.73   1
   1   3  17    8.44    1.72   1
   1   2  18   25.50    2.16   1
   1   1  19    0.69    5.16   1
   0   2  19   -0.71    1.83   1
   0   3  18    9.79    2.06   1
   0   5  15    0.68    4.45   1
   0   4  16    3.72    1.51   1
   0   0  20   -6.86    5.13   1
   0   6  13   -2.08    1.57   1
   0   7  11   -2.36    1.68   1
   0   8   8   -5.16    5.16   1
   0   9   5    0.00    5.38   1
   0   9   4    3.22    5.20   1
   0  10  -1    2.75    5.23   1
   0  10  -2    7.61    2.20   1
   0  10  -3    6.31    2.06   1
   0  10  -4   -0.29    1.96   1
   0  10  -5    3.38    1.92   1
   0  10  -6    3.20    2.19   1
   0  10  -7   -8.86    4.97   1
   0  10  -8   11.01    2.18   1
   0  10  -9   -2.78    5.21   1
   0   9 -13    5.38    1.89   1
   0   9 -14    0.70    5.48   1
   0   8 -16   -0.89    1.68   1
   0   7 -18   12.92    2.05   1
   0   6 -19    8.18    1.74   1
   0   5 -20   15.34    2.04   1
   0   4 -20   -3.91    4.51   1
   0   3 -21    1.36    3.46   1
   0   2 -21   -2.04    4.56   1
   0   0 -20   -2.05    4.58   1
  -1   0 -19    1.33    3.39   1
  -1   2 -20    0.84    1.61   1
  -1   3 -20    2.61    4.43   1
  -1   4 -20   -1.33    5.07   1
  -1   5 -20    4.75    1.73   1
  -1   6 -19   -2.76    5.16   1
  -1   7 -18   -5.56    5.01   1
  -1   8 -16    1.84    1.68   1
  -1   9 -14    7.94    2.08   1
  -1   9 -13   -0.76    1.99   1
  -1  10 -10    2.72    4.61   1
  -1  10  -9   -4.69    5.15   1
  -1  10  -8    4.82    1.97   1
  -1  10  -7    0.00    5.76   1
  -1  10  -2   10.65    2.22   1
  -1  10  -1    3.27    6.77   1
  -1  10   0    1.32    5.91   1
  -1  10   1    1.82    1.89   1
  -1  10   2    1.36    5.36   1
  -1   9   5   -1.92    5.07   1
  -1   9   6    0.28    1.79   1
  -1   8   9    2.63    4.46   1
  -1   8  10    5.05    2.10   1
  -1   7  12   -3.38    4.43   1
  -1   6  14    2.03    4.24   1
  -1   0  20   -6.07    4.52   1
  -1   1  20    3.31    1.50   1
  -1   2  19   -4.34    1.79   1
  -1   3  18  -10.29    5.70   1
  -1   4  17   -3.44    5.10   1
  -1   5  16    0.00    4.18   1
  -2   3  19    0.72    4.39   1
  -2   0  21   15.76    2.00   1
  -2   1  20    2.20    1.63   1
  -2   2  19    2.06    3.93   1
  -2   4  17    2.03    3.51   1
  -2   5  16   -0.88    1.79   1
  -2   7  13   -1.43    4.85   1
  -2   6  14    2.78    1.46   1
  -2   7  12   -2.70    4.78   1
  -2   8  10    2.81    4.43   1
  -2   9   7   -4.23    5.46   1
  -2   9   6   11.35    1.94   1
  -2  10   3    0.10    2.09   1
  -2  10   2    0.19    2.06   1
  -2  10   1   -3.27    5.10   1
  -2  10   0   11.29    2.04   1
  -2  10  -8   -1.32    5.51   1
  -2  10  -9    1.99    1.89   1
  -2  10 -10   -4.64    5.82   1
  -2   9 -13    1.01    1.78   1
  -2   9 -14   25.29    2.57   1
  -2   8 -15   -0.64    6.08   1
  -2   8 -16    8.15    2.05   1
  -2   7 -17   -0.19    1.83   1
  -2   6 -18    0.67    4.69   1
  -2   5 -19   -1.36    4.29   1
  -2   4 -19    2.99    1.63   1
  -2   3 -19    7.62    1.74   1
  -2   2 -19   -1.66    1.52   1
  -2   1 -19    4.09    1.55   1
  -3   0 -17    9.01    1.82   1
  -3   1 -18    6.35    1.63   1
  -3   2 -18   22.36    2.19   1
  -3   3 -18    8.51    1.61   1
  -3   4 -18    0.00    4.27   1
  -3   5 -18   -0.68    4.95   1
  -3   6 -17    9.42    1.87   1
  -3   7 -16    3.66    1.91   1
  -3   8 -15    0.55    1.75   1
  -3   9 -13    8.07    1.93   1
  -3   9 -12   -5.47    4.59   1
  -3  10 -10   -0.09    1.86   1
  -3  10  -9   -1.29    5.63   1
  -3  10  -8    2.63    6.36   1
  -3  10  -7   -5.33    5.33   1
  -3  10   0    3.19    5.37   1
  -3  10   1    2.99    2.07   1
  -3  10   2   -3.39    4.74   1
  -3  10   3    0.41    2.13   1
  -3   9   7    4.28    2.20   1
  -3   8  10    0.00    5.39   1
  -3   7  12    3.57    1.77   1
  -3   7  13    2.93    1.86   1
  -3   0  20   -2.05    4.59   1
  -3   1  20   12.41    1.89   1
  -3   2  19   -0.69    4.08   1
  -3   4  17    7.73    1.78   1
  -3   5  16   -2.06    4.29   1
  -3   6  15   -1.95    1.74   1
  -3   3  19   -1.14    1.70   1
  -4   1  20    5.68    1.72   1
  -4   2  19   11.74    1.69   1
  -4   3  18    2.07    4.62   1
  -4   4  17   -2.06    5.18   1
  -4   5  16   -5.60    5.32   1
  -4   7  13    3.28    1.95   1
  -4   6  14    6.37    1.82   1
  -4   0  20    7.75    1.89   1
  -4   7  12    0.52    1.74   1
  -4   8  10    0.00    5.13   1
  -4   9   7    1.63    6.72   1
  -4   9   6   -1.24    2.24   1
  -4  10   2    0.74    6.06   1
  -4  10   1    6.02    2.12   1
  -4  10   0   -1.31    4.97   1
  -4  10  -1   -1.90    5.69   1
  -4  10  -2   -0.62    5.83   1
  -4  10  -3    2.86    5.74   1
  -4  10  -4  -10.78    7.57   1
  -4  10  -5   34.20    2.86   1
  -4  10  -6    6.34    2.14   1
  -4  10  -7   14.38    2.18   1
  -4  10  -8   19.15    2.29   1
  -4   9 -11    9.08    1.97   1
  -4   9 -12    9.41    1.94   1
  -4   8 -13   -0.96    1.59   1
  -4   8 -14    4.10    1.73   1
  -4   7 -15  -10.58    5.46   1
  -4   6 -16   11.09    2.09   1
  -4   5 -17    2.10    4.99   1
  -4   4 -17   -2.04    4.86   1
  -4   3 -17    0.00    4.35   1
  -4   2 -17    4.05    1.51   1
  -4   0 -16    4.07    1.61   1
  -5   1 -15   -0.20    1.75   1
  -5   0 -14   -5.54    4.38   1
  -5   2 -15    1.35    4.16   1
  -5   3 -15    2.02    3.87   1
  -5   4 -15    4.10    1.67   1
  -5   5 -15    0.70    5.19   1
  -5   6 -15   -1.43    4.52   1
  -5   6 -14    6.04    1.94   1
  -5   7 -14   -1.38    4.66   1
  -5   7 -13   -0.66    4.80   1
  -5   8 -12   -1.26    4.27   1
  -5   8 -11    8.01    1.89   1
  -5   9 -10   -0.43    1.74   1
  -5   9  -9    1.16    5.76   1
  -5   9  -8    0.41    1.72   1
  -5  10  -5   16.29    2.25   1
  -5  10  -4    1.23    5.70   1
  -5  10  -3    3.13    5.50   1
  -5  10  -2    5.77    1.95   1
  -5  10  -1   -0.19    2.04   1
  -5  10   0    2.01    2.47   1
  -5   9   5    3.18    6.64   1
  -5   9   6    1.63    6.42   1
  -5   8   9    0.80    5.94   1
  -5   8  10   -0.83    5.71   1
  -5   0  19    1.38    5.18   1
  -5   7  12   -1.54    6.44   1
  -5   6  14   -4.35    4.70   1
  -5   5  15   -1.08    1.76   1
  -5   4  16   -0.48    1.55   1
  -5   3  17    9.67    1.69   1
  -5   2  18    6.94    1.64   1
  -5   3  18    1.92    1.65   1
  -5   4  17    2.92    1.52   1
  -6   4  16    4.79    1.64   1
  -6   1  18   -9.19    5.43   1
  -6   2  17   -3.42    3.42   1
  -6   3  16   -0.67    5.39   1
  -6   4  15    2.38    1.74   1
  -6   5  14    2.05    4.57   1
  -6   6  13    9.98    2.08   1
  -6   7  11   -3.13    5.53   1
  -6   6  12   -5.56    5.29   1
  -6   1  17    3.55    1.77   1
  -6   0  18    0.80    1.45   1
  -6   0  17    1.80    1.36   1
  -6   7  10    0.75    5.53   1
  -6   8   8    2.45    5.83   1
  -6   8   7    2.48    2.14   1
  -6   9   4    5.39    2.55   1
  -6   9   3    2.65    2.30   1
  -6   9   2    2.82    2.22   1
  -6   9   1   -1.69    1.98   1
  -6   9   0   -0.61    5.18   1
  -6   9  -2    7.43    2.28   1
  -6   9  -3   10.75    2.15   1
  -6   9  -4   31.91    2.69   1
  -6   9  -5    0.00    5.71   1
  -6   9  -6   19.81    2.38   1
  -6   9  -7   13.11    2.11   1
  -6   8  -9    7.60    1.98   1
  -6   8 -10    2.62    5.92   1
  -6   7 -11    1.66    1.88   1
  -6   6 -12    4.63    1.98   1
  -6   6 -13    7.44    1.90   1
  -6   5 -13    3.61    1.63   1
  -6   4 -13    6.44    1.92   1
  -6   3 -13   -1.39    1.62   1
  -6   0 -11    1.05    1.50   1
  -6   1 -12    0.67    2.93   1
  -6   2 -13    7.11    1.94   1
  -6   0 -12   18.43    2.19   1
  -7   0  -9    4.90    1.66   1
  -7   1 -10    5.71    1.79   1
  -7   3 -11    0.21    1.55   1
  -7   2 -10   -8.28    5.07   1
  -7   1  -9   -2.69    3.42   1
  -7   0  -8    2.87    1.57   1
  -7   3 -10    0.00    5.10   1
  -7   4 -11    4.43    1.95   1
  -7   4 -10   -0.10    1.84   1
  -7   5 -10   -3.64    4.05   1
  -7   6  -9   10.03    2.16   1
  -7   7  -8    1.41    5.79   1
  -7   7  -7   -2.74    7.76   1
  -7   8  -6   14.75    2.29   1
  -7   8  -5    0.66    5.19   1
  -7   8  -4    2.99    1.73   1
  -7   8  -3    0.36    1.85   1
  -7   8   2   -4.43    5.77   1
  -7   8   3  -12.62    5.60   1
  -7   8   4    4.53    2.20   1
  -7   8   5    8.26    2.52   1
  -7   0  15    5.80    1.70   1
  -7   7   8    2.91    5.55   1
  -7   7   9    2.29    5.45   1
  -7   6  10   -6.17    4.89   1
  -7   1  15    1.33    3.39   1
  -7   0  16   35.38    2.63   1
  -7   1  16    0.20    1.64   1
  -7   2  15    8.07    1.76   1
  -7   3  14    5.64    1.77   1
  -7   4  13    0.65    4.30   1
  -7   5  12   -2.68    4.74   1
  -7   6  11    0.00    3.91   1
  -7   5  13    2.79    4.73   1
  -7   4  14    0.68    4.15   1
  -7   3  15    0.10    1.54   1
  -8   2  13    5.14    1.66   1
  -8   3  12    1.35    3.84   1
  -8   4  11   19.18    2.06   1
  -8   5  10    1.57    1.71   1
  -8   6   8   -6.26    5.52   1
  -8   5   9   13.71    2.04   1
  -8   4  10    1.31    4.35   1
  -8   3  11    0.00    4.84   1
  -8   2  12    2.11    1.59   1
  -8   1  13   17.09    2.16   1
  -8   0  13    2.69    1.85   1
  -8   1  12   -5.37    4.84   1
  -8   6   7    8.76    1.90   1
  -8   7   5   -4.86    5.33   1
  -8   6   6    6.27    1.96   1
  -8   0  12    6.67    1.68   1
  -8   0  11   10.92    1.82   1
  -8   7   4    2.01    5.57   1
  -8   7   3   -2.62    5.63   1
  -8   7   2   13.25    2.10   1
  -8   7   1    6.96    2.00   1
  -8   7   0    0.64    4.22   1
  -8   7  -1    4.57    1.79   1
  -8   7  -2   -4.66    5.12   1
  -8   7  -3   15.76    2.29   1
  -8   6  -4    2.55    1.97   1
  -8   6  -5   11.22    2.03   1
  -8   6  -6    1.15    1.78   1
  -8   5  -5    1.38    4.89   1
  -8   5  -6    1.43    5.90   1
  -8   5  -7   -0.74    5.07   1
  -8   4  -6   -5.59    5.33   1
  -8   0  -3   -1.30    3.45   1
  -8   3  -6   22.26    2.21   1
  -8   4  -7    1.45    4.81   1
  -8   3  -7    2.13    3.69   1
  -8   2  -6    0.19    1.66   1
  -8   1  -5   -4.01    4.91   1
  -8   0  -4   -2.01    4.19   1
  -8   1  -6    2.07    4.31   1
  -8   2  -7   -0.71    3.39   1
  -9   3  -1   16.42    2.09   1
  -9   2   0    2.06    3.94   1
  -9   1   1   -1.38    3.64   1
  -9   1   2   10.62    1.80   1
  -9   2   1   12.41    1.92   1
  -9   3   0   -2.05    4.90   1
  -9   4  -1  -12.63    5.43   1
  -9   4   0    0.00    4.78   1
  -9   3   1   14.32    2.09   1
  -9   2   2    2.31    1.51   1
  -9   1   3    1.07    1.44   1
  -9   1   4    0.68    3.40   1
  -9   2   3   12.95    1.99   1
  -9   3   2   30.83    2.33   1
  -9   4   1    1.56    1.59   1
  -9   4   2   -4.76    4.95   1
  -9   3   3    0.10    1.60   1
  -9   2   4   11.39    1.86   1
  -9   1   5   -3.43    4.17   1
  -9   1   6   15.00    1.84   1
  -9   2   5    2.04    3.53   1
  -9   3   4   17.82    2.14   1
  -9   4   3   16.74    2.00   1
  -9   4   4   -4.07    4.70   1
  -9   3   5    0.00    3.72   1
  -9   2   6    7.72    1.87   1
  -9   1   7    3.59    1.58   1
  -9   2   7    3.26    1.52   1
  -9   3   6    2.74    4.64   1
  -9   4   5   -2.05    5.42   1
  -9   4   6    8.57    1.91   1
  -9   3   7    0.69    3.46   1
   9   0  -9    7.19    1.73   1
   9   0  -8    7.70    1.86   1
   9   0  -7    4.50    1.69   1
   9   0  -6   -3.39    4.45   1
   9   0  -5   -4.05    4.37   1
   9   0  -4    6.05    1.86   1
   9   1  -5   32.31    2.54   1
   9   0  -3   -2.50    1.67   1
   9   0  -2    5.88    1.42   1
   9   0  -1   11.14    1.84   1
   9   0   0    1.86    1.50   1
   8   0   6    8.93    1.80   1
   8   1   5    2.02    1.53   1
   8   1   4   -1.48    1.55   1
   8   0   5   -0.67    3.95   1
   8   2   2    0.71    4.30   1
   8   2   1   -9.73    5.82   1
   8   3  -1   -1.46    5.27   1
   8   3  -2   -2.90    5.43   1
   8   3  -3    2.27    1.59   1
   8   3  -4    0.00    3.53   1
   8   3  -5    4.95    1.77   1
   8   3  -6   -5.79    4.91   1
   8   3  -7   -2.19    5.21   1
   8   3  -8    2.94    4.65   1
   8   3  -9    3.72    1.91   1
   8   3 -10   18.42    2.23   1
   8   2 -11    4.76    1.81   1
   8   2 -12    0.10    1.68   1
   8   1 -13    2.05    1.61   1
   8   1 -14    1.36    1.59   1
   8   0 -14    4.98    1.68   1
   7   0 -17    5.03    1.70   1
   7   1 -17   13.08    1.97   1
   7   1 -16    8.17    1.72   1
   7   2 -16    8.82    1.94   1
   7   3 -15  -11.92    4.94   1
   7   3 -14    4.66    1.78   1
   7   4 -13    4.70    1.84   1
   7   4 -12   -2.20    4.58   1
   7   5  -9    8.67    2.05   1
   7   5  -8   -3.01    6.73   1
   7   5  -7    9.84    2.17   1
   7   5  -6   -3.73    4.54   1
   7   5  -5    1.49    4.60   1
   7   5  -4    1.49    4.60   1
   7   5  -3   -3.00    6.19   1
   7   4   1    0.92    1.71   1
   7   4   2  -10.22    4.95   1
   7   3   4   12.31    1.94   1
   7   3   5    0.72    1.75   1
   7   2   7    2.23    1.53   1
   7   1   8    6.88    1.71   1
   7   0  10    2.72    1.51   1
   7   1   9    2.55    1.68   1
   6   1  12   -7.24    5.12   1
   6   0  13   -0.72    4.25   1
   6   2  10    2.23    1.60   1
   6   3   9    1.89    1.89   1
   6   3   8    2.12    4.40   1
   6   4   6    4.19    1.70   1
   6   5   4    5.30    1.88   1
   6   5   3   -0.72    4.27   1
   6   6  -1   -1.49    5.06   1
   6   6  -2    2.22    4.96   1
   6   6  -3    2.20    4.92   1
   6   6  -4   -6.57    5.51   1
   6   6  -5    0.93    1.60   1
   6   6  -7   -2.92    5.16   1
   6   6  -8   -1.57    1.82   1
   6   6  -9    2.96    4.68   1
   6   6 -10    8.01    2.05   1
   6   6 -11    2.27    4.72   1
   6   5 -14   -1.36    1.68   1
   6   5 -15   -6.00    4.74   1
   6   4 -16   13.36    1.96   1
   6   3 -17   20.79    2.08   1
   6   3 -18    1.49    4.22   1
   6   2 -18   -0.72    4.95   1
   6   1 -19    8.20    1.96   1
   6   0 -19    4.21    1.77   1
   5   0 -20   -1.85    1.69   1
   5   1 -20   -2.91    4.48   1
   5   2 -20   12.30    2.04   1
   5   3 -19    3.89    1.76   1
   5   4 -19    6.15    1.68   1
   5   4 -18   18.19    2.31   1
   5   5 -17   10.76    1.97   1
   5   6 -15    2.21    4.60   1
   5   7 -12   -3.07    6.05   1
   5   7 -11   12.88    2.05   1
   5   7 -10    0.00    5.19   1
   5   7  -2   -2.21    4.23   1
   5   7  -1   -2.23    4.99   1
   5   7   0    1.50    3.83   1
   5   6   4    1.77    1.63   1
   5   5   7    6.19    1.84   1
   5   4   9   -4.98    5.99   1
   5   3  11    0.71    3.98   1
   5   4  10   24.57    2.34   1
   5   2  13   13.23    2.16   1
   5   1  14   16.69    2.26   1
   5   0  15   -1.02    1.57   1
   4   3  14    0.75    4.17   1
   4   2  15    0.73    4.08   1
   4   1  16    6.41    1.97   1
   4   0  17   -3.63    4.76   1
   4   3  13   -7.09    4.70   1
   4   4  12    0.00    4.40   1
   4   5  10    2.91    4.61   1
   4   6   8   10.63    1.84   1
   4   6   7    2.64    1.83   1
   4   7   4   20.10    2.27   1
   4   8   0   16.02    2.43   1
   4   8  -1   -6.77    5.68   1
   4   8  -2   17.97    2.14   1
   4   8  -3    0.53    1.79   1
   4   8  -9   -3.04    4.69   1
   4   8 -10    2.19    1.89   1
   4   8 -11    0.78    4.32   1
   4   8 -12   -3.15    4.86   1
   4   7 -15    6.19    1.72   1
   4   6 -17    1.44    4.08   1
   4   5 -19   -9.46    4.99   1
   4   4 -20   17.33    2.21   1
   4   3 -20   -0.51    1.62   1
   4   2 -21   -2.94    4.88   1
   4   1 -21   10.90    1.89   1
   4   0 -21   -0.84    1.72   1
   3   0 -21   -1.45    3.83   1
   3   3 -21    1.22    1.71   1
   3   4 -21    2.19    4.55   1
   3   5 -20    2.89    4.91   1
   3   6 -19   26.51    2.47   1
   3   7 -17    1.27    1.83   1
   3   8 -15   -0.77    4.16   1
   3   8 -14    5.50    1.80   1
   3   9 -10   -3.98    5.22   1
   3   9  -9    0.00    4.72   1
   3   9  -8    2.46    2.04   1
   3   9  -7    4.21    2.14   1
   3   9  -6    0.77    4.70   1
   3   9  -5   -3.85    6.02   1
   3   9  -4    0.66    1.99   1
   3   9  -3    3.62    1.95   1
   3   9  -2    1.54    1.93   1
   3   8   3   -5.71    6.22   1
   3   8   4   19.92    2.37   1
   3   7   7   -4.95    4.53   1
   3   6  10    0.72    5.63   1
   3   5  12   -1.45    4.91   1
   3   0  18    7.91    1.87   1
   3   3  15   -2.16    4.83   1
   3   4  14   12.35    1.96   1
   2   1  19   -2.23    4.98   1
   2   2  18    7.43    1.98   1
   2   3  17    3.32    2.02   1
   2   5  14    2.00    1.69   1
   2   4  15   16.52    2.21   1
   2   0  19    2.22    1.58   1
   2   6  12    3.41    1.63   1
   2   7   9    2.97    1.91   1
   2   8   6   -0.69    5.35   1
   2   9   2    4.65    1.76   1
   2   9   1   -5.73    6.25   1
   2   9 -12   -0.33    1.97   1
   2   9 -13    4.40    2.12   1
   2   8 -16    1.61    1.92   1
   2   7 -18   -0.74    5.04   1
   2   6 -20   -1.49    4.33   1
   2   5 -21    2.21    4.94   1
   2   4 -21   21.84    2.20   1
   2   3 -22   15.83    2.30   1
   2   2 -22    0.73    1.70   1
   2   1 -22   -0.74    4.77   1
   1   1 -22    2.55    1.65   1
   1   0 -21    0.72    4.40   1
   1   2 -22    2.49    1.82   1
   1   3 -22   17.94    2.17   1
   1   4 -21   -0.60    1.69   1
   1   5 -21    2.90    4.93   1
   1   6 -20    2.92    1.99   1
   1   7 -19   15.68    2.18   1
   1   8 -17   -2.24    4.66   1
   1   9 -15    0.00    4.93   1
   1   9 -14    3.39    2.03   1
   1  10 -10    3.79    2.04   1
   1  10  -9    4.39    2.11   1
   1  10  -8    5.21    2.10   1
   1  10  -7    1.48    4.91   1
   1  10  -6   -2.21    6.12   1
   1  10  -5    1.37    2.04   1
   1  10  -4    0.63    1.94   1
   1  10  -3   -2.94    6.33   1
   1  10  -2    0.74    5.76   1
   1  10  -1   -5.18    5.96   1
   1   9   4    0.20    1.83   1
   1   9   5    5.26    1.73   1
   1   8   8    2.76    4.36   1
   1   7  11   11.76    2.29   1
   1   6  13    8.28    1.58   1
   1   0  20    0.72    3.99   1
   1   5  15    5.60    1.92   1
   1   3  18    3.96    1.84   1
   1   2  19   -0.75    4.79   1
   1   1  20    0.97    1.66   1
   0   3  19    2.29    4.38   1
   0   5  16   -2.81    1.89   1
   0   4  17   -1.13    1.67   1
   0   1  20    0.73    4.04   1
   0   0  21    7.31    1.95   1
   0   6  14    1.11    1.68   1
   0   7  12    0.70    4.92   1
   0   8  10    2.15    5.11   1
   0   8   9    9.95    1.85   1
   0   9   7    0.72    4.71   1
   0   9   6   -1.38    5.54   1
   0  10   2   -0.72    6.05   1
   0  10   1    0.71    5.53   1
   0  10   0   -1.40    5.61   1
   0  10 -10    1.43    6.14   1
   0  10 -11    2.17    4.85   1
   0  10 -12    7.95    2.20   1
   0   9 -15   -0.73    5.00   1
   0   8 -17    3.32    1.84   1
   0   8 -18   -2.26    5.06   1
   0   7 -19    2.95    5.32   1
   0   6 -20   -4.37    5.04   1
   0   5 -21    2.39    1.87   1
   0   4 -21   -2.10    5.56   1
   0   1 -21   -4.24    4.24   1
   0   0 -21    2.96    5.64   1
  -1   0 -20    1.24    1.58   1
  -1   1 -21    2.08    1.60   1
  -1   2 -21    1.42    3.17   1
  -1   3 -21    2.61    1.62   1
  -1   4 -21   21.49    2.27   1
  -1   6 -20    6.21    1.84   1
  -1   7 -19   14.35    2.22   1
  -1   8 -18   -8.91    6.56   1
  -1   8 -17    1.93    2.00   1
  -1   9 -16    0.00    5.31   1
  -1   9 -15    0.70    4.93   1
  -1  10 -13   28.61    2.54   1
  -1  10 -12    0.00    2.05   1
  -1  10 -11    8.14    2.29   1
  -1  10   3   -1.41    5.65   1
  -1  10   4    3.65    5.60   1
  -1   9   7    5.42    1.89   1
  -1   9   8    7.17    2.13   1
  -1   8  11    2.22    4.62   1
  -1   7  13    1.44    5.11   1
  -1   6  15    2.49    1.69   1
  -1   0  21   -2.92    4.13   1
  -1   1  21   -8.35    5.32   1
  -1   2  20   -5.23    5.44   1
  -1   3  19    3.91    1.84   1
  -1   4  18    4.34    1.92   1
  -1   5  17   -8.98    6.08   1
  -2   1  21    0.76    4.60   1
  -2   2  20    0.84    1.68   1
  -2   4  18   -3.64    4.06   1
  -2   5  17   -2.95    4.89   1
  -2   7  14   -8.41    5.02   1
  -2   6  15   -1.34    1.61   1
  -2   8  11    6.76    2.11   1
  -2   9   9    3.20    5.43   1
  -2   9   8    2.58    2.23   1
  -2  10   5    0.88    2.41   1
  -2  10   4    0.73    2.11   1
  -2  11  -3    3.64    2.19   1
  -2  11  -4   -7.52    6.52   1
  -2  11  -5    6.57    2.32   1
  -2  11  -6   -3.47    6.39   1
  -2  10 -11   -0.29    1.83   1
  -2  10 -12   -6.72    5.54   1
  -2   9 -15   -5.44    5.18   1
  -2   8 -17    1.42    5.30   1
  -2   7 -18    8.45    1.88   1
  -2   6 -19   -5.74    4.55   1
  -2   5 -20    3.02    1.87   1
  -2   4 -20    6.84    1.76   1
  -2   3 -20    1.19    1.46   1
  -2   2 -20   -2.79    3.55   1
  -2   1 -20   -0.31    1.68   1
  -2   0 -19    3.37    1.47   1
  -3   0 -18    9.92    1.93   1
  -3   1 -19    0.72    4.75   1
  -3   2 -19   -1.30    1.55   1
  -3   3 -19   -2.09    5.26   1
  -3   4 -19   -1.41    4.13   1
  -3   5 -19    1.46    4.84   1
  -3   6 -18    5.21    2.07   1
  -3   7 -18   17.38    2.27   1
  -3   7 -17    8.00    1.92   1
  -3   8 -16    6.73    1.83   1
  -3   9 -15    5.85    1.99   1
  -3   9 -14    3.86    1.84   1
  -3  10 -12    0.64    5.50   1
  -3  10 -11   10.57    2.10   1
  -3  11  -5   17.77    2.45   1
  -3  11  -4    3.03    2.06   1
  -3  11  -3   -3.37    5.75   1
  -3  11  -2    3.41    7.63   1
  -3  10   4    4.27    2.41   1
  -3  10   5    5.74    2.21   1
  -3   9   8   -0.81    5.87   1
  -3   9   9    0.86    5.64   1
  -3   8  11    6.86    2.25   1
  -3   8  12   -4.17    5.07   1
  -3   7  14    1.57    6.17   1
  -3   0  21    2.96    4.67   1
  -3   1  21    8.17    1.84   1
  -3   2  20    6.37    1.82   1
  -3   4  18    3.64    1.50   1
  -3   5  17    2.21    4.95   1
  -3   6  16    1.21    1.78   1
  -4   2  20    1.19    1.75   1
  -4   3  19    2.22    3.39   1
  -4   4  18   -3.68    5.75   1
  -4   5  17   12.83    2.24   1
  -4   7  14   -2.46    5.84   1
  -4   6  15    6.07    2.04   1
  -4   0  21   -4.55    4.91   1
  -4   8  11   -3.02    2.23   1
  -4   9   9   -7.09    7.41   1
  -4   9   8   -5.98    6.56   1
  -4  10   5    1.77    6.26   1
  -4  10   4    2.96    2.74   1
  -4  10   3    0.81    6.00   1
  -4  10  -9    3.09    5.21   1
  -4  10 -10    2.53    5.06   1
  -4  10 -11    2.78    1.87   1
  -4   9 -13    1.89    4.99   1
  -4   8 -15    0.67    4.99   1
  -4   7 -16   -2.11    3.23   1
  -4   6 -17    1.46    7.21   1
  -4   5 -18    2.99    5.08   1
  -4   4 -18   -6.57    4.89   1
  -4   3 -18    0.00    4.32   1
  -4   1 -17    2.11    5.03   1
  -4   2 -18    5.68    1.62   1
  -4   0 -17    0.00    5.17   1
  -5   1 -16   -1.48    3.91   1
  -5   0 -15    1.59    1.59   1
  -5   2 -16    1.55    1.57   1
  -5   3 -16   -1.44    4.55   1
  -5   4 -16    0.73    5.41   1
  -5   5 -16    2.24    5.00   1
  -5   6 -16   -0.76    5.22   1
  -5   7 -15   -0.42    2.09   1
  -5   8 -14   -4.78    4.38   1
  -5   8 -13   -6.59    5.19   1
  -5   9 -12    3.13    1.72   1
  -5   9 -11    8.12    1.77   1
  -5  10  -8   -6.38    5.70   1
  -5  10  -7    2.51    5.46   1
  -5  10  -6    3.09    5.21   1
  -5  10   1   -5.92    6.82   1
  -5  10   2   -0.86    6.24   1
  -5  10   3    2.61    6.91   1
  -5  10   4    4.44    6.83   1
  -5   9   7   -3.40    6.70   1
  -5   9   8    0.50    2.35   1
  -5   8  11  -14.05    6.91   1
  -5   0  20   -0.74    5.10   1
  -5   7  13   -1.64    5.19   1
  -5   6  15   -0.77    4.57   1
  -5   5  16    3.65    5.60   1
  -5   2  19   -1.47    4.65   1
  -5   1  20    2.27    3.94   1
  -5   3  19    0.76    3.80   1
  -5   4  18   -1.40    1.80   1
  -6   4  17   -1.49    5.05   1
  -6   3  18   -3.75    5.25   1
  -6   1  19   -3.02    5.00   1
  -6   2  18   -2.19    4.55   1
  -6   3  17   -4.99    4.56   1
  -6   5  15   -5.80    4.58   1
  -6   6  14   -0.77    4.95   1
  -6   7  12    0.83    5.82   1
  -6   0  19    2.66    1.85   1
  -6   8  10   -6.19    6.79   1
  -6   8   9   -3.29    2.24   1
  -6   9   7   -3.56    5.91   1
  -6   9   6    3.47    2.52   1
  -6   9   5    0.00    5.50   1
  -6  10   1   -6.08    7.32   1
  -6  10   0   -6.54    6.04   1
  -6  10  -1    0.00    5.63   1
  -6  10  -2   -0.09    2.07   1
  -6  10  -3   -7.26    5.86   1
  -6  10  -4   -2.59    3.99   1
  -6   9  -8    9.34    1.97   1
  -6   9  -9    5.46    1.86   1
  -6   8 -11   -4.73    5.93   1
  -6   7 -12   -0.72    4.58   1
  -6   7 -13    0.00    1.97   1
  -6   6 -14   -0.78    5.31   1
  -6   5 -14    1.64    1.94   1
  -6   4 -14   24.57    2.45   1
  -6   3 -14   -2.20    5.25   1
  -6   1 -13   30.32    2.47   1
  -6   2 -14    3.26    1.65   1
  -6   1 -14   -0.43    1.71   1
  -6   0 -13    4.07    1.78   1
  -7   0 -10   -8.87    5.12   1
  -7   1 -11    2.86    1.71   1
  -7   3 -12   10.28    2.28   1
  -7   2 -11   -1.46    4.25   1
  -7   4 -12    6.68    1.87   1
  -7   5 -12    2.39    5.34   1
  -7   5 -11   -1.53    5.19   1
  -7   6 -11   -3.10    5.80   1
  -7   7 -10   -5.99    5.70   1
  -7   7  -9    8.44    2.07   1
  -7   8  -8   16.23    2.47   1
  -7   8  -7   -9.00    5.58   1
  -7   9  -5   11.89    2.16   1
  -7   9  -4    0.00    2.10   1
  -7   9  -3    5.80    2.21   1
  -7   9  -2    1.51    1.81   1
  -7   9  -1    1.59    1.92   1
  -7   9   0    5.68    1.78   1
  -7   9   1   -0.69    5.82   1
  -7   9   2   -0.74    5.97   1
  -7   9   3   -5.68    6.84   1
  -7   9   4   -1.66    2.38   1
  -7   8   6    1.62    6.06   1
  -7   8   7   18.23    2.89   1
  -7   8   8    2.66    7.04   1
  -7   7  10    4.17    2.20   1
  -7   0  17    5.24    1.71   1
  -7   1  17   13.13    2.07   1
  -7   2  16    2.13    4.09   1
  -7   6  12   -3.01    5.32   1
  -7   5  14    7.05    2.00   1
  -7   4  15    7.51    2.08   1
  -7   3  16   -3.63    4.41   1
  -7   2  17    0.00    5.75   1
  -8   5  12   -6.66    5.88   1
  -8   4  13   -7.26    4.82   1
  -8   3  14    0.00    4.39   1
  -8   1  15   15.59    2.18   1
  -8   2  14   -5.79    5.22   1
  -8   3  13    2.13    1.56   1
  -8   4  12    3.22    1.56   1
  -8   5  11    3.58    6.04   1
  -8   6  10    1.51    3.85   1
  -8   7   8   10.93    2.43   1
  -8   6   9    5.52    1.91   1
  -8   1  14    1.45    4.46   1
  -8   0  14   -0.73    6.13   1
  -8   7   7  -12.19    7.31   1
  -8   7   6    0.73    4.79   1
  -8   8   3    1.77    2.03   1
  -8   8   2    0.70    6.22   1
  -8   8   1   -0.68    4.98   1
  -8   8   0    2.33    2.03   1
  -8   8  -1    2.72    1.96   1
  -8   8  -2    0.00    4.46   1
  -8   8  -3   -1.39    5.84   1
  -8   7  -4    2.32    2.01   1
  -8   7  -5    9.11    2.26   1
  -8   7  -6    1.48    4.58   1
  -8   6  -7    3.48    2.10   1
  -8   6  -8   -3.48    2.18   1
  -8   5  -8    3.21    2.17   1
  -8   4  -8    7.60    2.02   1
  -8   4  -9   -2.36    4.10   1
  -8   3  -8    7.79    2.01   1
  -8   0  -5    2.10    4.37   1
  -8   0  -6    6.31    1.80   1
  -8   1  -7   15.52    1.95   1
  -8   2  -8   -4.46    4.07   1
  -8   3  -9    2.33    5.20   1
  -9   3  -4    1.94    1.67   1
  -9   2  -3    2.94    4.99   1
  -9   1  -2    1.46    4.12   1
  -9   0   0    1.45    4.10   1
  -9   1  -1    2.14    4.80   1
  -9   2  -2    1.44    3.21   1
  -9   3  -3   -1.26    1.73   1
  -9   4  -4   -3.05    5.39   1
  -9   4  -3   -0.21    2.07   1
  -9   3  -2   -2.88    5.38   1
  -9   2  -1    1.41    3.99   1
  -9   1   0    2.82    4.45   1
  -9   0   1   10.12    1.93   1
  -9   0   2    2.63    1.67   1
  -9   4  -2    1.45    1.85   1
  -9   5  -3    8.90    1.72   1
  -9   5  -2   -2.93    5.18   1
  -9   0   3   -1.41    4.11   1
  -9   0   4   11.78    1.79   1
  -9   5  -1    2.67    1.78   1
  -9   6  -1  -10.15    6.07   1
  -9   5   0   -0.71    5.14   1
  -9   0   5   -0.70    4.52   1
  -9   0   6    0.71    4.66   1
  -9   5   1   -2.29    1.68   1
  -9   6   0  -10.72    5.67   1
  -9   6   1    2.53    1.57   1
  -9   5   2    4.75    1.68   1
  -9   0   7   -2.86    4.75   1
  -9   0   8    7.15    1.97   1
  -9   5   3   11.46    1.96   1
  -9   6   2   29.34    2.36   1
  -9   6   3    2.83    5.39   1
  -9   5   4    2.08    4.65   1
  -9   1   8    5.09    1.75   1
  -9   0   9    5.25    1.61   1
  -9   1   9   -2.17    4.52   1
  -9   2   8    1.21    1.70   1
  -9   5   5   12.90    2.03   1
  -9   6   4   31.24    2.55   1
  -9   6   5   -5.08    6.61   1
  -9   5   6   -1.62    1.93   1
  -9   4   7    5.83    1.55   1
  -9   3   8   -1.42    4.12   1
  -9   2   9    0.72    5.33   1
  -9   1  10    1.69    1.72   1
  -9   2  10   10.68    2.11   1
  -9   3   9    0.72    4.38   1
  -9   4   8    2.86    4.85   1
  -9   5   7    9.06    1.85   1
  -9   4   9    8.84    1.62   1
  -9   3  10    2.20    4.92   1
   0   0   0    0.00    0.00   0
;
_shelx_hkl_checksum     2306
_shelx_res_file
;
TITL    a59
    shelx.res
    created by SHELXL-2018/3 at 12:04:59 on 16-May-2020
CELL   0.71073  6.8291  7.8670 15.8138  100.607   99.011  105.054
ZERR   2        0.0005  0.0011  0.0025    0.011    0.010    0.007
LATT    1
SFAC    C    H    N    O
UNIT    26   38   2    16
FMAP    2
PLAN    5
ACTA
BOND    $H
CONF
L.S.    18
TEMP     17.00
SIZE     0.400  0.350  0.100
WGHT    0.057900    0.076300
FVAR       1.00577
O1    4    0.284900    0.081308    0.645555    11.00000    0.04819    0.07396 =
         0.06097    0.02227    0.02059    0.03029
O2    4    0.122129    0.247226    0.573538    11.00000    0.05090    0.06677 =
         0.04566    0.02312    0.02121    0.02049
O3    4    0.352210    0.338182    0.837670    11.00000    0.04308    0.05504 =
         0.07141    0.02052    0.01061    0.00120
O4    4    0.204340    0.149349    0.915506    11.00000    0.04763    0.05453 =
         0.04620    0.01857    0.00026    0.01166
O5    4   -0.527485   -0.072931    0.832540    11.00000    0.05726    0.07016 =
         0.07031    0.01711    0.03008    0.00729
O6    4   -0.327901   -0.063279    0.733142    11.00000    0.03573    0.04052 =
         0.04747    0.00919    0.00877    0.00647
O7    4   -0.201387    0.613540    0.786118    11.00000    0.08542    0.05712 =
         0.09287    0.02835    0.00700    0.03699
O8    4   -0.086923    0.406276    0.840737    11.00000    0.04403    0.03667 =
         0.04965    0.01223    0.00958    0.01510
N1    3    0.025009    0.176440    0.692579    11.00000    0.03947    0.05761 =
         0.04479    0.02433    0.01435    0.02303
C1    1    0.032201    0.098999    0.769133    11.00000    0.03451    0.04034 =
         0.04235    0.01680    0.00982    0.01480
AFIX  13
H1    2    0.041065   -0.024702    0.752792    11.00000   -1.20000
AFIX   0
C2    1   -0.178166    0.094764    0.791766    11.00000    0.03266    0.03479 =
         0.03972    0.01046    0.00818    0.00871
AFIX  13
H2    2   -0.177363    0.096071    0.853908    11.00000   -1.20000
AFIX   0
C3    1   -0.217755    0.262569    0.766938    11.00000    0.03223    0.04039 =
         0.04575    0.01265    0.00815    0.01247
AFIX  13
H3    2   -0.364464    0.257939    0.758613    11.00000   -1.20000
AFIX   0
C4    1   -0.135311    0.268347    0.683129    11.00000    0.04106    0.04975 =
         0.04462    0.01962    0.00943    0.01863
AFIX  23
H4A   2   -0.244190    0.204920    0.631224    11.00000   -1.20000
H4B   2   -0.076679    0.392201    0.679209    11.00000   -1.20000
AFIX   0
C5    1    0.156505    0.161513    0.637983    11.00000    0.03586    0.05202 =
         0.03890    0.01183    0.00856    0.01114
C6    1    0.251836    0.241030    0.509726    11.00000    0.06351    0.08077 =
         0.05266    0.01946    0.02920    0.02188
AFIX  23
H6A   2    0.234590    0.116529    0.480776    11.00000   -1.20000
H6B   2    0.396809    0.298206    0.538377    11.00000   -1.20000
AFIX   0
C7    1    0.185261    0.339949    0.444686    11.00000    0.09460    0.11160 =
         0.05664    0.03867    0.03575    0.03555
AFIX 137
H7A   2    0.041201    0.282919    0.417435    11.00000   -1.50000
H7B   2    0.266749    0.337723    0.400460    11.00000   -1.50000
H7C   2    0.204764    0.463198    0.474089    11.00000   -1.50000
AFIX   0
C8    1    0.215477    0.213220    0.843515    11.00000    0.03574    0.04243 =
         0.04770    0.01542    0.01014    0.01554
C9    1    0.383396    0.228347    0.987599    11.00000    0.06447    0.09476 =
         0.05703    0.01688   -0.01421    0.01721
AFIX 137
H9A   2    0.506912    0.224946    0.966399    11.00000   -1.50000
H9B   2    0.370682    0.160845    1.032257    11.00000   -1.50000
H9C   2    0.391528    0.351722    1.012025    11.00000   -1.50000
AFIX   0
C10   1   -0.497153   -0.137414    0.763037    11.00000    0.03584    0.04431 =
         0.05959    0.01997    0.01058    0.00877
C11   1   -0.634745   -0.305028    0.699711    11.00000    0.04482    0.05584 =
         0.09172    0.00752    0.00429   -0.00028
AFIX 137
H11A  2   -0.581462   -0.404559    0.706145    11.00000   -1.50000
H11B  2   -0.639848   -0.289168    0.640732    11.00000   -1.50000
H11C  2   -0.771979   -0.329842    0.711270    11.00000   -1.50000
AFIX   0
C12   1   -0.092619    0.576841    0.842432    11.00000    0.05163    0.04018 =
         0.06773    0.02127    0.02289    0.01808
C13   1    0.058465    0.706599    0.921068    11.00000    0.08026    0.04255 =
         0.07641    0.00755    0.01919    0.00502
AFIX 137
H13A  2    0.194942    0.735689    0.908739    11.00000   -1.50000
H13B  2    0.058933    0.652183    0.970653    11.00000   -1.50000
H13C  2    0.018502    0.815216    0.934292    11.00000   -1.50000
AFIX   0
HKLF 4
REM     a59
REM wR2 = 0.1279, GooF = S = 0.986, Restrained GooF = 0.986 for all data
REM R1 = 0.0419 for 2571 Fo > 4sig(Fo) and 0.1100 for all 4573 data
REM 203 parameters refined using 0 restraints
END
WGHT      0.0553      0.0821
REM Highest difference peak  0.176,  deepest hole -0.168,  1-sigma level  0.040
Q1    1   0.1261  0.1533  0.8094  11.00000  0.05    0.18
Q2    1   0.1020  0.1929  0.6780  11.00000  0.05    0.17
Q3    1  -0.0398  0.1213  0.8062  11.00000  0.05    0.17
Q4    1  -0.6901 -0.4193  0.7403  11.00000  0.05    0.17
Q5    1   0.0321  0.1439  0.7203  11.00000  0.05    0.17
;
_shelx_res_checksum     76383
data_global
_journal_date_recd_electronic     2020-05-18
_journal_date_accepted     2020-05-24
_journal_name_full     'Acta Crystallographica, Section E'
_journal_year     2020
_journal_volume     76
_journal_issue      6
_journal_page_first     967
_journal_page_last     972
_journal_paper_category     GO
_journal_paper_doi     10.1107/S205698902000701X
_journal_coeditor_code     HB7916
_publ_contact_author_name
;
Ignez Caracelli
;
_publ_contact_author_address
;
Departmento de F\'isica
Universidade Federal de S\~ao Carlos,
13565-905 S\~ao Carlos
SP
Brazil
;
_publ_contact_author_email     'ignez@df.ufscar.br'
_publ_contact_author_fax
;
+55 16 33518350
;
_publ_contact_author_phone
;
+55 16 33518208
;
_publ_section_title
;
1-Ethyl 2-methyl 3,4-bis(acetyloxy)pyrrolidine-1,2-dicarboxylate: crystal
structure, Hirshfeld surface analysis and computational chemistry
;
_publ_section_title_footnote     .
loop_
    _publ_author_name
    _publ_author_footnote
    _publ_author_address
    'Dallasta Pedroso, Sofia' .
;
Laborat\'orio de Cristalografia,
Esterodin\^amica e Modelagem Molecular
Departamento de Qu\'imica
Universidade Federal de S\~ao Carlos,
13565-905 S\~ao Carlos
SP
Brazil
;
    'Caracelli, Ignez' .
;
Departmento de F\'isica
Universidade Federal de S\~ao Carlos,
13565-905 S\~ao Carlos
SP
Brazil
;
    'Zukerman-Schpector, Julio' .
;
Laborat\'orio de Cristalografia, Esterodin\^amica e Modelagem Molecular,
Departamento de Qu\'imica
Universidade Federal de S\~ao Carlos,
13565-905 S\~ao Carlos
SP
Brazil
;
    ' Soto-Monsalve, Monica' .
;
Instituto de Qu\'imica de S\~ao Carlos,
Universidade de S\~ao Paulo,
S\~ao Carlos, SP,
Brazil
;
    'De Almeida Santos, Regina H.' .
;
Instituto de Qu\'imica de S\~ao Carlos,
Universidade de S\~ao Paulo,
S\~ao Carlos, SP,
Brazil
;
    'Correia, Carlos Roque D.' .
;
Instituto de Qu\'imica, Universidade Estadual de Campinas,
UNICAMP,
CP 6154, CEP 13084-917 Campinas, Brazil
;
    'Llanes Garcia, Ariel L.' .
;
Instituto de Qu\'imica, Universidade Estadual de Campinas,
UNICAMP,
CP 6154, CEP 13084-917 Campinas, Brazil
;
    'Kwong, Huey Chong' .
;
Research Centre for Crystalline Materials,
School of Science and Technology,
Sunway University, 47500 Bandar Sunway,
Selangor Darul Ehsan, Malaysia
;
    'Tiekink, Edward R. T.'
;
Additional correspondence author, e-mail: edwardt@sunway.edu.my.
;
;
Research Centre for Crystalline Materials,
School of Science and Technology,
Sunway University, 47500 Bandar Sunway,
Selangor Darul Ehsan, Malaysia
;
_publ_section_synopsis
;
The tetra-substituted pyrrolidine ring in the title compound has a twisted
conformation about the central C---C bond with the N-bound ethylcarboxylate
group in an equatorial position and the remaining substituents in axial
positions. In the crystal, methyl- and methylene-C---H...O(carbonyl)
interactions involving all four carbonyl-O atoms lead to supramolecular
double-layers.
;
