# Supplementary material for: 1-Ethyl 2-methyl 3,4-bis­(acet­yloxy)pyrrolidine-1,2-di­carboxyl­ate: crystal structure, Hirshfeld surface analysis and computational chemistry
Source: Acta Crystallogr E Crystallogr Commun. 2020 May 29;76(Pt 6):967–72. doi: 10.1107/S205698902000701X (PMC7273984; doi:10.1107/S205698902000701X)
Supplement: Supplementary file 2 [file e-76-00967-Isup2.hkl]

data_I                                                                          
_shelx_title '    a59'                                                          
_shelx_refln_list_code          4                                               
_shelx_F_calc_maximum       84.87                                               
_exptl_crystal_F_000       336.00                                               
_reflns_d_resolution_high  0.7110                                               
                                                                                
loop_                                                                           
 _space_group_symop_operation_xyz                                               
 'x, y, z'                                                                      
 '-x, -y, -z'                                                                   
                                                                                
_cell_length_a     6.8291                                                       
_cell_length_b     7.8670                                                       
_cell_length_c    15.8138                                                       
_cell_angle_alpha 100.607                                                       
_cell_angle_beta   99.011                                                       
_cell_angle_gamma 105.054                                                       
                                                                                
_shelx_F_squared_multiplier     1.000                                           
                                                                                
loop_                                                                           
 _refln_index_h                                                                 
 _refln_index_k                                                                 
 _refln_index_l                                                                 
 _refln_F_squared_calc                                                          
 _refln_F_squared_meas                                                          
 _refln_F_squared_sigma                                                         
 _refln_observed_status                                                         
   1   0   0       1716.24       1670.51        13.83 o                         
   2   0   0        691.75        718.78         6.85 o                         
   3   0   0        183.91        176.52         3.15 o                         
   4   0   0          2.18          3.22         0.69 o                         
   5   0   0          2.49          0.81         1.05 o                         
   6   0   0         53.95         52.98         2.59 o                         
   7   0   0         47.37         50.11         1.66 o                         
   8   0   0          0.93          1.41         1.33 o                         
   9   0   0          0.48          1.73         1.39 o                         
  -9   1   0          0.09          2.79         4.40 o                         
  -8   1   0          0.09          1.15         2.94 o                         
  -7   1   0         26.38         22.72         2.14 o                         
  -6   1   0        185.40        182.84         5.32 o                         
  -5   1   0          2.53          2.59         1.33 o                         
  -4   1   0        347.11        362.53         9.91 o                         
  -3   1   0        128.11        125.52         3.62 o                         
  -2   1   0          0.02          0.00         1.89 o                         
  -1   1   0       1071.15       1094.31         8.80 o                         
   0   1   0       1000.85       1031.30         7.83 o                         
   1   1   0       5277.27       5048.69        21.58 o                         
   2   1   0          0.52         -2.14         2.14 o                         
   3   1   0         73.89         67.57         2.02 o                         
   4   1   0        260.00        250.62         6.38 o                         
   5   1   0          5.34          3.94         1.67 o                         
   6   1   0         34.56         32.10         2.25 o                         
   7   1   0          0.37         -1.38         1.38 o                         
   8   1   0          4.49         -1.23         4.16 o                         
  -9   2   0          0.29          2.04         3.89 o                         
  -8   2   0          4.49          4.79         1.42 o                         
  -7   2   0         10.01         11.77         1.93 o                         
  -6   2   0          5.71          3.13         1.33 o                         
  -5   2   0         32.55         40.57         2.08 o                         
  -4   2   0        662.04        612.08        12.95 o                         
  -3   2   0        180.02        191.58         4.55 o                         
  -2   2   0        448.91        428.23         8.05 o                         
  -1   2   0         10.87          7.46         1.03 o                         
   0   2   0       3358.81       3171.40        18.43 o                         
   1   2   0       1052.23       1089.49        12.47 o                         
   2   2   0         32.95         33.97         1.31 o                         
   3   2   0         12.29         14.24         1.18 o                         
   4   2   0         39.57         41.19         2.01 o                         
   5   2   0        142.70        142.55         3.78 o                         
   6   2   0          1.81          3.81         1.49 o                         
   7   2   0          0.94          2.12         1.29 o                         
   8   2   0         16.97         14.90         1.99 o                         
  -9   3   0          3.47         -2.03         4.84 o                         
  -8   3   0          0.45         -4.39         4.39 o                         
  -7   3   0          2.36         -3.35         4.37 o                         
  -6   3   0          0.18          1.18         1.46 o                         
  -5   3   0         43.26         36.72         2.06 o                         
  -4   3   0         22.74         21.44         1.45 o                         
  -3   3   0          3.06          4.03         1.05 o                         
  -2   3   0        234.28        248.82         7.10 o                         
  -1   3   0         42.64         39.34         1.33 o                         
   0   3   0         14.47         17.96         1.10 o                         
   1   3   0        582.94        615.91        11.25 o                         
   2   3   0          8.06          8.72         1.13 o                         
   3   3   0        369.07        374.43        11.22 o                         
   4   3   0        265.49        258.70         7.72 o                         
   5   3   0          2.48          1.45         1.48 o                         
   6   3   0          6.77          2.85         1.39 o                         
   7   3   0          7.98          8.18         1.82 o                         
  -9   4   0          3.78          0.00         4.73 o                         
  -8   4   0         14.49         14.34         1.89 o                         
  -7   4   0          3.41         -4.44         4.90 o                         
  -6   4   0        144.21        137.96         3.85 o                         
  -5   4   0         13.39         13.33         1.84 o                         
  -4   4   0        122.72        116.50         3.61 o                         
  -3   4   0          1.03          2.01         1.24 o                         
  -2   4   0        528.55        574.14        11.83 o                         
  -1   4   0         84.62         84.03         2.61 o                         
   0   4   0        320.76        363.34         9.58 o                         
   1   4   0         21.56         23.81         1.41 o                         
   2   4   0         97.86         95.22         2.62 o                         
   3   4   0         20.93         23.18         1.88 o                         
   4   4   0        148.39        150.00         4.43 o                         
   5   4   0          4.93          6.82         1.68 o                         
   6   4   0          2.03         -1.80         3.75 o                         
   7   4   0          0.99         -4.60         4.60 o                         
  -9   5   0          0.86         -0.70         5.08 o                         
  -8   5   0          0.00         -1.19         4.53 o                         
  -7   5   0         50.08         52.39         2.51 o                         
  -6   5   0        173.41        175.03         5.11 o                         
  -5   5   0          5.41          5.40         1.82 o                         
  -4   5   0        124.53        114.36         3.46 o                         
  -3   5   0         23.69         28.55         2.07 o                         
  -2   5   0         56.32         60.91         2.30 o                         
  -1   5   0         25.01         30.01         1.88 o                         
   0   5   0         37.25         33.52         2.05 o                         
   1   5   0        176.69        178.93         5.04 o                         
   2   5   0         22.37         21.31         2.06 o                         
   3   5   0          8.23          9.28         1.75 o                         
   4   5   0         36.54         32.34         2.52 o                         
   6   5   0          2.34          0.65         4.84 o                         
  -9   6   0          1.11         -5.61         5.61 o                         
  -8   6   0          0.11         -0.18         1.65 o                         
  -7   6   0          0.56          1.80         1.47 o                         
  -6   6   0         75.39         69.44         3.21 o                         
  -5   6   0         21.93         17.32         2.16 o                         
  -4   6   0          0.63         -4.91         4.91 o                         
  -3   6   0          0.08         -5.28         5.28 o                         
  -2   6   0          4.30         -5.57         5.57 o                         
  -1   6   0         22.53         24.91         2.33 o                         
   0   6   0        209.09        211.73         5.80 o                         
   1   6   0        179.73        189.25         5.59 o                         
   2   6   0          6.54          5.97         1.78 o                         
   3   6   0         10.53          9.33         2.05 o                         
   4   6   0          0.06          1.08         1.31 o                         
   5   6   0         14.67         11.54         1.99 o                         
  -8   7   0          0.58          0.63         4.17 o                         
  -7   7   0          0.16         -1.45         1.58 o                         
  -6   7   0          1.68          1.78         1.49 o                         
  -5   7   0         23.98         26.43         2.50 o                         
  -4   7   0         19.26         15.30         2.07 o                         
  -3   7   0         15.31          2.80         5.47 o                         
  -2   7   0         71.02         66.44         2.99 o                         
  -1   7   0         88.67         89.22         3.19 o                         
   0   7   0          0.38          0.00         1.81 o                         
   1   7   0          4.96          6.09         1.91 o                         
   2   7   0          2.45         -0.08         1.49 o                         
   3   7   0          7.16         -1.78         5.35 o                         
   4   7   0          0.48         -0.64         4.69 o                         
   5   7   0          0.37          1.48         3.79 o                         
  -8   8   0          4.53          2.30         2.01 o                         
  -7   8   0          1.65          1.81         4.56 o                         
  -6   8   0          1.12          1.49         1.63 o                         
  -5   8   0          0.08         -4.19         4.19 o                         
  -4   8   0         19.01         17.28         2.06 o                         
  -3   8   0         86.34         84.10         3.44 o                         
  -2   8   0          1.09         -0.48         5.16 o                         
  -1   8   0          2.21         -5.74         5.74 o                         
   0   8   0          1.39          1.11         1.56 o                         
   1   8   0          7.03          9.49         1.55 o                         
   2   8   0          3.66          3.10         1.79 o                         
   3   8   0          3.93          5.20         1.72 o                         
   4   8   0         15.02         15.84         2.40 o                         
  -7   9   0          0.52          5.62         1.76 o                         
  -6   9   0          1.03         -0.60         5.12 o                         
  -5   9   0          0.77         -2.04         2.04 o                         
  -4   9   0          2.11          3.58         1.85 o                         
  -3   9   0          7.25          5.27         1.92 o                         
  -2   9   0          2.78          1.14         4.49 o                         
  -1   9   0          0.13         -3.51         3.79 o                         
   0   9   0          5.80         -1.23         5.13 o                         
   1   9   0          3.66          3.62         1.78 o                         
   2   9   0          0.18          1.37         4.55 o                         
  -6  10   0          1.26         -5.97         5.97 o                         
  -5  10   0          0.95          1.99         2.44 o                         
  -4  10   0          1.23         -1.30         4.91 o                         
  -3  10   0          1.91          3.15         5.31 o                         
  -2  10   0          7.88         11.16         2.02 o                         
  -1  10   0         12.53          1.30         5.84 o                         
   0  10   0          0.75         -1.38         5.55 o                         
  -1 -10   1          3.33         -5.12         5.89 o                         
   0 -10   1          5.61          2.72         5.17 o                         
   1 -10   1         14.31          3.23         6.69 o                         
   2 -10   1          0.24          3.87         1.82 o                         
   3 -10   1          4.31         -3.64         4.70 o                         
   4 -10   1          1.65         -1.88         5.62 o                         
   5 -10   1          0.15         -0.19         2.02 o                         
   6 -10   1          1.06          0.00         5.57 o                         
  -2  -9   1          1.86         -4.09         6.26 o                         
  -1  -9   1          5.62          6.57         1.82 o                         
   0  -9   1          0.24         -4.87         5.09 o                         
   1  -9   1         16.73         16.67         2.06 o                         
   2  -9   1          0.89          4.34         1.74 o                         
   3  -9   1          0.21         -1.13         4.89 o                         
   4  -9   1          8.75          7.34         1.93 o                         
   5  -9   1          1.21         -1.12         5.05 o                         
   6  -9   1         13.95         16.61         2.06 o                         
   7  -9   1          2.56          1.57         1.90 o                         
  -4  -8   1          0.03         -5.62         5.62 o                         
  -3  -8   1          7.30          4.86         1.91 o                         
  -2  -8   1          0.20          1.23         4.35 o                         
  -1  -8   1          0.20         -0.94         1.52 o                         
   0  -8   1          2.65          4.92         1.96 o                         
   1  -8   1         19.82         16.62         2.34 o                         
   2  -8   1          9.07          2.41         5.39 o                         
   3  -8   1          3.45          3.16         2.21 o                         
   4  -8   1         32.42         26.49         2.67 o                         
   5  -8   1          3.24         -4.14         4.14 o                         
   6  -8   1          0.80          3.10         1.57 o                         
   7  -8   1          2.80          1.22         5.01 o                         
   8  -8   1          2.70          2.69         1.94 o                         
  -5  -7   1          2.45         -2.20         4.93 o                         
  -4  -7   1          0.10         -3.18         4.18 o                         
  -3  -7   1          2.22          1.68         1.60 o                         
  -2  -7   1          1.62          0.50         3.96 o                         
  -1  -7   1         20.63         21.42         2.27 o                         
   0  -7   1         47.98         38.13         2.55 o                         
   1  -7   1         78.35         79.48         3.06 o                         
   2  -7   1         13.40         14.41         2.08 o                         
   3  -7   1          3.55          0.35         1.96 o                         
   4  -7   1          2.93          3.04         5.55 o                         
   5  -7   1         80.45         83.59         3.32 o                         
   6  -7   1         11.78          7.21         1.83 o                         
   7  -7   1          0.25          0.08         1.70 o                         
   8  -7   1          1.70          4.52         1.77 o                         
  -6  -6   1          1.47         -1.47         5.00 o                         
  -5  -6   1         13.77         10.92         1.92 o                         
  -4  -6   1          0.09         -1.66         3.72 o                         
  -3  -6   1          1.89         -0.48         3.89 o                         
  -2  -6   1        136.17        135.02         3.96 o                         
  -1  -6   1        131.82        137.90         3.83 o                         
   0  -6   1          4.15          7.79         1.98 o                         
   1  -6   1        186.38        206.76         5.72 o                         
   2  -6   1         47.63         39.24         2.46 o                         
   3  -6   1          7.66          9.74         2.22 o                         
   4  -6   1          1.13          1.53         4.95 o                         
   5  -6   1         11.11          8.02         2.06 o                         
   6  -6   1         68.10         75.33         3.19 o                         
   7  -6   1         20.11         20.06         2.02 o                         
   8  -6   1         11.48          9.23         2.08 o                         
   9  -6   1          0.03         -6.00         6.00 o                         
  -6  -5   1          0.90          1.29         1.41 o                         
  -5  -5   1          3.35          3.82         1.44 o                         
  -4  -5   1          2.29         -4.38         4.38 o                         
  -3  -5   1        139.86        128.41         3.78 o                         
  -2  -5   1         11.53         17.86         1.82 o                         
  -1  -5   1         44.89         45.43         2.21 o                         
   0  -5   1         35.62         37.38         1.98 o                         
   1  -5   1        253.09        234.82         6.15 o                         
   2  -5   1          0.63          0.49         1.54 o                         
   3  -5   1         71.73         80.49         2.71 o                         
   4  -5   1        244.13        249.96         7.52 o                         
   5  -5   1         68.10         77.26         2.93 o                         
   6  -5   1          3.89          3.61         1.90 o                         
   7  -5   1          5.43          5.49         1.60 o                         
   8  -5   1          0.07         -4.58         4.58 o                         
   9  -5   1          2.01          2.64         1.76 o                         
  -7  -4   1          0.59          1.52         1.61 o                         
  -6  -4   1          4.64          4.39         1.54 o                         
  -5  -4   1         17.62         19.79         2.09 o                         
  -4  -4   1          0.02         -1.24         3.70 o                         
  -3  -4   1          2.07          1.87         1.53 o                         
  -2  -4   1          2.21          4.17         1.36 o                         
  -1  -4   1          0.07          1.23         2.87 o                         
   0  -4   1          1.83         -0.65         3.45 o                         
   1  -4   1        272.52        285.46         8.41 o                         
   2  -4   1        359.05        411.63        10.17 o                         
   3  -4   1        347.33        368.99        10.58 o                         
   4  -4   1         24.91         25.92         1.98 o                         
   5  -4   1          0.00         -2.52         4.21 o                         
   6  -4   1          4.67         -0.42         4.09 o                         
   7  -4   1         10.22         13.17         1.91 o                         
   8  -4   1          7.13          5.32         1.79 o                         
   9  -4   1          0.03         -5.37         5.37 o                         
  -8  -3   1          5.91         -1.44         5.21 o                         
  -7  -3   1          1.97         -3.64         4.20 o                         
  -6  -3   1          4.29          2.88         1.28 o                         
  -5  -3   1         12.28         14.05         1.87 o                         
  -4  -3   1         22.76         24.20         1.88 o                         
  -3  -3   1         99.64         89.04         2.51 o                         
  -2  -3   1        133.82        136.66         4.34 o                         
  -1  -3   1          0.46          0.93         2.21 o                         
   0  -3   1        322.13        337.39         7.63 o                         
   1  -3   1        628.58        662.80        10.34 o                         
   2  -3   1         24.24         29.40         1.29 o                         
   3  -3   1          1.11          0.43         2.52 o                         
   4  -3   1         32.06         28.26         1.59 o                         
   5  -3   1         59.64         56.82         2.41 o                         
   6  -3   1          1.60         -0.20         1.62 o                         
   7  -3   1         30.57         31.01         2.31 o                         
   8  -3   1          0.45         -1.74         3.89 o                         
   9  -3   1         14.89         16.23         2.07 o                         
  -8  -2   1          6.09          6.25         1.58 o                         
  -7  -2   1          0.48          1.68         3.23 o                         
  -6  -2   1          0.38         -1.92         3.95 o                         
  -5  -2   1        587.53        579.25        15.98 o                         
  -4  -2   1          3.92          4.10         1.40 o                         
  -3  -2   1         11.36         12.32         1.15 o                         
  -2  -2   1        109.04         89.92         2.72 o                         
  -1  -2   1         34.63         34.52         1.12 o                         
   0  -2   1        355.04        347.91         6.38 o                         
   1  -2   1       2691.84       2636.10        16.91 o                         
   2  -2   1       1647.05       1605.93        15.14 o                         
   3  -2   1        316.32        368.97         8.85 o                         
   4  -2   1        573.24        606.52        12.76 o                         
   5  -2   1        178.27        182.37         4.99 o                         
   6  -2   1          0.00          0.00         3.85 o                         
   7  -2   1         11.67          5.63         1.87 o                         
   8  -2   1         11.03         11.49         1.77 o                         
   9  -2   1          0.63          1.39         3.94 o                         
  -8  -1   1          1.07          1.13         1.39 o                         
  -7  -1   1          0.73          0.00         4.41 o                         
  -6  -1   1          6.05          7.49         1.58 o                         
  -5  -1   1         83.32         86.48         2.74 o                         
  -4  -1   1        148.25        145.75         4.99 o                         
  -3  -1   1        147.52        148.52         4.29 o                         
  -2  -1   1        151.22        119.49         3.29 o                         
  -1  -1   1       3716.45       3584.60        17.81 o                         
   0  -1   1       2443.82       2611.65        12.32 o                         
   1  -1   1       2653.32       2384.78        13.20 o                         
   2  -1   1        460.30        461.23         7.77 o                         
   3  -1   1         60.94         63.92         2.03 o                         
   4  -1   1          0.00          2.34         0.94 o                         
   5  -1   1         73.36         74.58         2.45 o                         
   6  -1   1         60.89         49.00         2.38 o                         
   7  -1   1         18.23         20.46         1.95 o                         
   8  -1   1          0.59         -1.18         3.97 o                         
   9  -1   1          1.61          2.12         4.75 o                         
  -9   0   1          9.72         10.56         1.32 o                         
  -8   0   1         31.53         31.02         1.52 o                         
  -7   0   1        100.08         99.68         2.18 o                         
  -6   0   1         25.11         22.84         1.38 o                         
  -5   0   1          0.06         -3.23         3.23 o                         
  -4   0   1         13.07         14.08         0.81 o                         
  -3   0   1         37.96         45.85         1.09 o                         
  -2   0   1       2725.23       2589.03        55.70 o                         
  -1   0   1         53.11         55.75         3.21 o                         
   1   0   1        231.38        221.44         4.00 o                         
   2   0   1         65.41         69.24         3.49 o                         
   3   0   1         36.36         32.51         0.90 o                         
   4   0   1         16.66         18.01         0.90 o                         
   5   0   1        108.87        106.57         2.71 o                         
   6   0   1          4.83          0.04         1.43 o                         
   7   0   1         26.35         28.12         1.41 o                         
   8   0   1          1.54         -2.42         3.08 o                         
  -9   1   1          0.45         -1.36         3.60 o                         
  -8   1   1         13.68         13.98         1.69 o                         
  -7   1   1          2.41         -0.47         4.31 o                         
  -6   1   1         96.76         96.08         2.84 o                         
  -5   1   1         20.17         19.29         1.65 o                         
  -4   1   1         12.38         12.21         1.12 o                         
  -3   1   1        661.97        650.89        10.88 o                         
  -2   1   1       7203.56       6364.33        27.31 o                         
  -1   1   1          8.00          5.57         0.72 o                         
   0   1   1       1348.72       1308.71         9.29 o                         
   1   1   1       2544.02       2413.47        15.74 o                         
   2   1   1       1456.80       1495.78        15.63 o                         
   3   1   1         21.63         21.90         1.27 o                         
   4   1   1         32.85         33.67         1.83 o                         
   5   1   1        645.91        636.41        16.22 o                         
   6   1   1         14.55         16.55         1.88 o                         
   7   1   1          0.02          1.07         3.29 o                         
   8   1   1          4.06          4.73         1.60 o                         
  -9   2   1         12.14         12.27         1.90 o                         
  -8   2   1         11.91         10.52         1.62 o                         
  -7   2   1         55.38         47.68         2.55 o                         
  -6   2   1         81.01         72.82         2.61 o                         
  -5   2   1         67.90         75.15         2.35 o                         
  -4   2   1         44.02         45.68         1.62 o                         
  -3   2   1        114.84        112.04         3.66 o                         
  -2   2   1         72.84         73.22         2.23 o                         
  -1   2   1       5897.38       5565.77        25.04 o                         
   0   2   1       1424.02       1322.79        12.40 o                         
   1   2   1       1105.95       1071.25        12.76 o                         
   2   2   1        626.92        585.40        11.09 o                         
   3   2   1        322.25        327.63         9.70 o                         
   4   2   1          3.10          1.99         3.13 o                         
   5   2   1         79.04         78.92         2.77 o                         
   6   2   1         29.09         31.68         2.37 o                         
   7   2   1         19.90         25.31         1.84 o                         
   8   2   1          2.34         -5.75         5.75 o                         
  -9   3   1         15.19         14.16         2.07 o                         
  -8   3   1          0.15         -0.56         3.87 o                         
  -7   3   1         47.29         43.49         2.55 o                         
  -6   3   1          0.88          0.39         3.93 o                         
  -5   3   1          0.79         -3.86         3.86 o                         
  -4   3   1         63.74         59.50         1.86 o                         
  -3   3   1        374.81        427.07        10.12 o                         
  -2   3   1       2861.62       3012.70        23.60 o                         
  -1   3   1        889.77        884.86        12.23 o                         
   0   3   1        409.79        355.38         8.14 o                         
   1   3   1         74.54         86.40         2.83 o                         
   2   3   1        188.41        165.85         5.00 o                         
   3   3   1        315.66        321.50         7.59 o                         
   4   3   1          0.57          0.68         1.45 o                         
   5   3   1         12.78         13.73         1.76 o                         
   6   3   1          0.77          1.07         3.55 o                         
   7   3   1          2.72          2.15         1.62 o                         
  -9   4   1          2.16          1.54         1.57 o                         
  -8   4   1          8.22         10.06         1.71 o                         
  -7   4   1         16.60         15.59         1.95 o                         
  -6   4   1          1.33          2.16         1.58 o                         
  -5   4   1          2.16          3.89         1.71 o                         
  -4   4   1         78.49         78.21         2.52 o                         
  -3   4   1         34.14         43.07         1.74 o                         
  -2   4   1        261.52        267.78         6.01 o                         
  -1   4   1        271.46        257.27         5.73 o                         
   0   4   1        580.84        601.22        12.18 o                         
   1   4   1          9.32          6.11         1.25 o                         
   2   4   1         33.10         35.73         1.97 o                         
   3   4   1          0.23          0.37         4.25 o                         
   4   4   1          0.61          3.72         1.52 o                         
   5   4   1         14.68         13.28         1.69 o                         
   6   4   1          0.99          0.67         1.41 o                         
   7   4   1          0.90          0.91         1.69 o                         
  -9   5   1          0.00         -1.66         1.66 o                         
  -8   5   1          7.97          5.78         1.74 o                         
  -7   5   1          7.13          5.89         1.55 o                         
  -6   5   1         35.64         33.80         2.18 o                         
  -5   5   1          2.19         -2.23         4.56 o                         
  -4   5   1         74.81         81.91         2.80 o                         
  -3   5   1          0.63          0.32         3.98 o                         
  -2   5   1         92.14         97.44         2.95 o                         
  -1   5   1          3.78          5.62         1.52 o                         
   0   5   1          1.49         -0.25         1.58 o                         
   1   5   1         26.60         30.73         2.16 o                         
   2   5   1         13.72         14.33         1.94 o                         
   3   5   1        177.42        164.82         5.45 o                         
   4   5   1         12.48         15.82         1.94 o                         
   5   5   1          1.91         -1.19         3.76 o                         
   6   5   1          6.34          5.03         1.74 o                         
  -9   6   1          0.24          2.50         1.55 o                         
  -8   6   1         30.18         32.40         2.37 o                         
  -7   6   1          1.02         -3.80         4.16 o                         
  -6   6   1         30.67         25.92         2.41 o                         
  -5   6   1          0.22          1.23         4.33 o                         
  -4   6   1          0.95          3.33         1.73 o                         
  -3   6   1          0.27          2.19         4.67 o                         
  -2   6   1         45.78         56.46         2.61 o                         
  -1   6   1        253.52        261.35         7.80 o                         
   0   6   1          2.96          1.44         1.96 o                         
   1   6   1         54.86         53.61         2.63 o                         
   2   6   1         12.23         10.11         1.95 o                         
   3   6   1          9.00          7.76         2.05 o                         
   4   6   1          0.28          0.59         1.46 o                         
   5   6   1         18.69         19.06         2.00 o                         
  -8   7   1          8.23          6.88         1.98 o                         
  -7   7   1         20.92         21.75         2.10 o                         
  -6   7   1         12.83         16.33         1.84 o                         
  -5   7   1         16.82         19.72         2.29 o                         
  -4   7   1         36.94         39.00         2.68 o                         
  -3   7   1          4.69          2.56         1.92 o                         
  -2   7   1          8.42          6.83         1.86 o                         
  -1   7   1         14.38          8.71         2.12 o                         
   0   7   1          8.70          7.45         2.07 o                         
   1   7   1          3.26          1.42         1.96 o                         
   2   7   1          0.78          2.11         3.33 o                         
   3   7   1          0.04          1.81         4.04 o                         
   4   7   1          1.50          4.12         1.53 o                         
  -8   8   1          0.93         -0.67         4.92 o                         
  -7   8   1          2.79          1.65         1.92 o                         
  -6   8   1          0.36          0.56         4.56 o                         
  -5   8   1          2.23          5.68         1.54 o                         
  -4   8   1         38.44         34.73         2.59 o                         
  -3   8   1         18.11         20.12         2.36 o                         
  -2   8   1          0.92         -0.97         5.12 o                         
  -1   8   1          3.73          3.87         1.99 o                         
   0   8   1         12.94         15.66         1.69 o                         
   1   8   1          2.69          0.99         1.65 o                         
   2   8   1          1.09          1.38         1.51 o                         
   3   8   1          0.70         -2.67         5.26 o                         
  -7   9   1          2.01         -0.68         5.75 o                         
  -6   9   1          0.76         -1.67         1.96 o                         
  -5   9   1          0.62          1.39         5.21 o                         
  -4   9   1         13.72         13.75         2.24 o                         
  -3   9   1          2.14          4.64         1.89 o                         
  -2   9   1          1.86          2.29         4.79 o                         
  -1   9   1         11.97         12.12         2.01 o                         
   0   9   1          0.31         -2.39         4.48 o                         
   1   9   1          0.44         -0.28         1.75 o                         
   2   9   1          6.31         -5.66         6.18 o                         
  -6  10   1          1.13         -6.01         7.24 o                         
  -5  10   1          0.97         -5.85         6.74 o                         
  -4  10   1          3.52          5.95         2.10 o                         
  -3  10   1          0.99          2.96         2.05 o                         
  -2  10   1          1.65         -3.23         5.04 o                         
  -1  10   1          2.55          1.80         1.87 o                         
   0  10   1          0.46          0.70         5.47 o                         
   3 -11   2         15.61          3.37         7.54 o                         
  -1 -10   2          0.72          0.73         5.69 o                         
   0 -10   2          9.77          7.52         2.17 o                         
   1 -10   2         12.94         10.53         2.19 o                         
   2 -10   2          0.00          1.38         1.82 o                         
   3 -10   2          0.21         -1.91         1.91 o                         
   4 -10   2          0.11         -0.61         5.76 o                         
   5 -10   2          3.91          5.70         1.93 o                         
   6 -10   2          0.00         -0.09         2.05 o                         
  -3  -9   2          0.01          1.52         1.91 o                         
  -2  -9   2          3.90          0.68         4.76 o                         
  -1  -9   2          6.62         -1.88         5.21 o                         
   0  -9   2          3.57         -4.24         5.10 o                         
   1  -9   2         11.04         12.72         2.11 o                         
   2  -9   2          0.57         -2.21         4.36 o                         
   3  -9   2          9.71         13.94         2.06 o                         
   4  -9   2          2.09         -1.07         2.26 o                         
   5  -9   2          5.40          6.04         1.96 o                         
   6  -9   2         12.97          7.34         2.25 o                         
   7  -9   2          0.00          1.49         1.79 o                         
  -4  -8   2         12.26         17.76         2.12 o                         
  -3  -8   2          4.28          7.07         1.65 o                         
  -2  -8   2          1.14          1.83         4.09 o                         
  -1  -8   2          0.03         -4.22         4.22 o                         
   0  -8   2         23.80         21.43         2.47 o                         
   1  -8   2          2.75          1.84         2.15 o                         
   2  -8   2          0.29         -4.78         4.78 o                         
   3  -8   2         25.07         20.25         2.45 o                         
   4  -8   2          0.22         -5.44         5.44 o                         
   5  -8   2          6.74          1.64         4.14 o                         
   6  -8   2          9.32         10.04         1.92 o                         
   7  -8   2          0.58          2.48         5.19 o                         
   8  -8   2          1.48          0.00         4.41 o                         
  -5  -7   2          0.00         -2.18         4.18 o                         
  -4  -7   2          1.27          2.52         1.63 o                         
  -3  -7   2         11.65         10.07         1.83 o                         
  -2  -7   2          0.70          0.50         4.46 o                         
  -1  -7   2         90.70         95.56         3.35 o                         
   0  -7   2          0.47         -0.43         4.40 o                         
   1  -7   2          2.65          4.14         1.90 o                         
   2  -7   2          0.27         -4.70         4.70 o                         
   3  -7   2          2.80         -1.69         5.31 o                         
   4  -7   2          2.33         -1.11         2.14 o                         
   5  -7   2         22.90         22.36         2.50 o                         
   6  -7   2          2.13         -1.02         1.73 o                         
   7  -7   2          2.56         -2.36         4.17 o                         
   8  -7   2          0.08         -4.61         5.06 o                         
  -6  -6   2          1.16          2.19         4.90 o                         
  -5  -6   2          0.02         -3.75         4.04 o                         
  -4  -6   2          3.87          1.10         2.80 o                         
  -3  -6   2         35.29         35.37         2.49 o                         
  -2  -6   2         62.54         62.04         2.77 o                         
  -1  -6   2          0.01          0.77         4.27 o                         
   0  -6   2         53.62         56.39         2.75 o                         
   1  -6   2         12.56         15.96         2.13 o                         
   2  -6   2          6.06          6.26         1.98 o                         
   3  -6   2          1.25         -0.47         1.97 o                         
   4  -6   2        134.44        136.80         3.93 o                         
   5  -6   2         72.77         76.02         3.08 o                         
   6  -6   2          0.38         -2.01         2.01 o                         
   7  -6   2         28.49         25.39         2.22 o                         
   8  -6   2         21.41         22.75         2.34 o                         
  -6  -5   2          1.52          0.18         1.68 o                         
  -5  -5   2          0.29          0.55         2.75 o                         
  -4  -5   2         13.10         14.54         1.87 o                         
  -3  -5   2         51.98         53.68         2.47 o                         
  -2  -5   2          0.64          0.36         3.83 o                         
  -1  -5   2        142.50        157.25         4.75 o                         
   0  -5   2        324.94        303.84         7.13 o                         
   1  -5   2         69.34         66.77         2.12 o                         
   2  -5   2         91.04         82.60         2.56 o                         
   3  -5   2        116.32        127.05         3.87 o                         
   4  -5   2        198.00        217.01         7.15 o                         
   5  -5   2         21.13         16.06         2.20 o                         
   6  -5   2         16.38         23.13         2.31 o                         
   7  -5   2          1.42          0.86         1.36 o                         
   8  -5   2          7.84          7.06         1.72 o                         
   9  -5   2          0.26         -2.90         5.12 o                         
  -7  -4   2          0.02         -1.51         1.57 o                         
  -6  -4   2          1.01          1.59         1.30 o                         
  -5  -4   2         35.36         35.58         2.33 o                         
  -4  -4   2        175.95        181.19         5.51 o                         
  -3  -4   2         41.43         40.73         2.14 o                         
  -2  -4   2         39.76         39.61         1.90 o                         
  -1  -4   2          8.34          5.94         1.16 o                         
   0  -4   2        510.34        505.43        11.01 o                         
   1  -4   2          4.37          7.24         1.19 o                         
   2  -4   2        776.11        859.37        14.14 o                         
   3  -4   2         47.37         37.16         1.73 o                         
   4  -4   2          0.01         -1.57         3.92 o                         
   5  -4   2         26.30         23.69         2.13 o                         
   6  -4   2         11.50         -1.30         5.44 o                         
   7  -4   2          0.16          2.10         3.56 o                         
   8  -4   2          3.26         -2.42         5.20 o                         
   9  -4   2          4.37          1.43         1.83 o                         
  -8  -3   2          1.61         -2.87         5.37 o                         
  -7  -3   2          5.41          0.60         4.70 o                         
  -6  -3   2          6.10          7.88         1.44 o                         
  -5  -3   2          0.20          1.70         2.89 o                         
  -4  -3   2        234.68        240.75         7.22 o                         
  -3  -3   2        179.27        186.11         5.78 o                         
  -2  -3   2         31.01         28.80         1.30 o                         
  -1  -3   2         87.74        105.48         3.49 o                         
   0  -3   2        103.87        103.99         3.33 o                         
   1  -3   2       1911.79       1974.01        17.75 o                         
   2  -3   2        418.43        376.25         8.75 o                         
   3  -3   2        203.87        216.79         5.38 o                         
   4  -3   2        528.89        601.94        13.48 o                         
   5  -3   2          8.64          5.29         1.68 o                         
   6  -3   2         10.22         11.25         1.78 o                         
   7  -3   2         18.69         18.77         2.16 o                         
   8  -3   2         10.22          7.05         1.85 o                         
   9  -3   2          2.22         -2.85         5.32 o                         
  -8  -2   2          7.24         -1.95         5.38 o                         
  -7  -2   2          0.01         -3.83         3.83 o                         
  -6  -2   2         21.81         22.94         2.24 o                         
  -5  -2   2          1.68          1.15         1.55 o                         
  -4  -2   2        160.16        155.97         4.59 o                         
  -3  -2   2         67.13         61.66         1.76 o                         
  -2  -2   2         86.21         84.77         2.63 o                         
  -1  -2   2          5.49          8.75         0.91 o                         
   0  -2   2         27.21         21.10         1.06 o                         
   1  -2   2       1119.32       1124.54        11.44 o                         
   2  -2   2         46.97         55.89         1.62 o                         
   3  -2   2         58.10         53.54         1.62 o                         
   4  -2   2        270.57        274.94         6.42 o                         
   5  -2   2         55.03         55.25         2.23 o                         
   6  -2   2          1.33         -3.92         3.92 o                         
   7  -2   2          0.53         -0.82         1.75 o                         
   8  -2   2          7.71          8.70         1.59 o                         
   9  -2   2          0.28          1.42         3.17 o                         
  -8  -1   2         54.32         52.14         2.72 o                         
  -7  -1   2        130.50        129.84         3.80 o                         
  -6  -1   2         41.52         44.85         2.27 o                         
  -5  -1   2         75.56         77.06         2.56 o                         
  -4  -1   2         53.70         50.79         1.84 o                         
  -3  -1   2        480.42        496.63        10.45 o                         
  -2  -1   2         13.96         15.77         0.96 o                         
  -1  -1   2         10.84          8.89         0.77 o                         
   0  -1   2        300.31        282.70         4.58 o                         
   1  -1   2       4286.84       3859.66        18.15 o                         
   2  -1   2        488.72        466.57         8.19 o                         
   3  -1   2          4.45          1.16         2.35 o                         
   4  -1   2        514.63        503.33        12.14 o                         
   5  -1   2         34.65         36.12         2.07 o                         
   6  -1   2         29.81         23.58         1.98 o                         
   7  -1   2          0.03         -1.53         3.42 o                         
   8  -1   2          6.53          6.74         1.64 o                         
   9  -1   2          3.88          1.44         4.07 o                         
  -9   0   2          1.87          4.59         1.61 o                         
  -8   0   2         15.86         19.72         1.32 o                         
  -7   0   2          1.80          1.59         3.82 o                         
  -6   0   2        253.70        232.89         9.98 o                         
  -5   0   2          0.07         -2.15         2.34 o                         
  -4   0   2         36.47         32.60         1.63 o                         
  -3   0   2         27.40         24.87         0.81 o                         
  -2   0   2        169.05        182.63         3.70 o                         
  -1   0   2         31.89         30.83         1.23 o                         
   0   0   2       5147.59       5348.05        79.67 o                         
   1   0   2         75.96         85.37         1.62 o                         
   2   0   2        663.91        600.58        10.37 o                         
   3   0   2        160.91        173.10         3.25 o                         
   4   0   2        196.72        188.35         3.96 o                         
   5   0   2          4.09          6.32         3.25 o                         
   6   0   2         11.06         11.46         1.21 o                         
   7   0   2         34.20         35.15         2.83 o                         
   8   0   2          5.09          6.34         1.06 o                         
  -9   1   2          9.93         10.50         1.78 o                         
  -8   1   2          3.01          2.02         1.54 o                         
  -7   1   2        178.34        179.60         5.14 o                         
  -6   1   2        120.49        104.73         3.36 o                         
  -5   1   2         16.99         14.38         1.59 o                         
  -4   1   2        432.29        400.89        10.30 o                         
  -3   1   2        143.92        147.23         3.90 o                         
  -2   1   2       1808.01       1746.63        14.76 o                         
  -1   1   2        329.01        303.81         5.40 o                         
   0   1   2        956.67        909.24         8.79 o                         
   1   1   2       2175.54       2059.09        15.60 o                         
   2   1   2        523.73        491.19         9.40 o                         
   3   1   2        105.24         94.44         2.73 o                         
   4   1   2          4.20          5.37         1.49 o                         
   5   1   2        282.54        282.40         7.89 o                         
   6   1   2         26.38         26.32         2.21 o                         
   7   1   2         18.10         19.29         1.81 o                         
   8   1   2          4.15          3.99         1.49 o                         
  -9   2   2          1.45          2.28         1.49 o                         
  -8   2   2         12.28         15.38         1.71 o                         
  -7   2   2         43.67         41.04         2.46 o                         
  -6   2   2          1.70          0.38         3.84 o                         
  -5   2   2        251.44        264.55         6.98 o                         
  -4   2   2         78.02         91.92         2.82 o                         
  -3   2   2        910.00        925.82        13.50 o                         
  -2   2   2         16.52         16.36         1.01 o                         
  -1   2   2       1181.26       1159.93        12.22 o                         
   0   2   2       2160.86       2212.13        16.88 o                         
   1   2   2          6.62          7.60         0.87 o                         
   2   2   2        410.12        441.87         9.94 o                         
   3   2   2          3.91          4.94         1.27 o                         
   4   2   2        143.34        133.45         3.81 o                         
   5   2   2         69.29         69.80         2.65 o                         
   6   2   2          6.88         -0.49         3.62 o                         
   7   2   2          0.15          2.17         1.36 o                         
   8   2   2          0.90          0.70         4.25 o                         
  -9   3   2         27.65         30.48         2.30 o                         
  -8   3   2          3.06          1.68         3.21 o                         
  -7   3   2          2.75          2.51         1.70 o                         
  -6   3   2         18.37         19.59         1.78 o                         
  -5   3   2         42.08         47.31         2.20 o                         
  -4   3   2        328.77        293.61         6.74 o                         
  -3   3   2        223.65        212.10         5.22 o                         
  -2   3   2        836.53        900.14        13.34 o                         
  -1   3   2         32.81         39.68         1.31 o                         
   0   3   2         22.39         17.66         1.12 o                         
   1   3   2       2380.84       2470.80        23.34 o                         
   2   3   2         84.89         98.68         2.99 o                         
   3   3   2          2.34         -0.97         3.65 o                         
   4   3   2         48.67         48.30         2.26 o                         
   5   3   2         34.52         28.31         2.21 o                         
   6   3   2          0.07         -4.18         4.18 o                         
   7   3   2          5.95          2.84         1.71 o                         
  -9   4   2          1.07         -4.71         4.89 o                         
  -8   4   2          0.73         -1.71         3.82 o                         
  -7   4   2          0.10          0.41         1.79 o                         
  -6   4   2        104.71         90.45         3.01 o                         
  -5   4   2          1.20          0.70         1.55 o                         
  -4   4   2        426.66        449.44        12.53 o                         
  -3   4   2         18.20         17.71         1.47 o                         
  -2   4   2         70.70         82.69         2.41 o                         
  -1   4   2          0.17          0.54         1.05 o                         
   0   4   2        316.66        316.98         6.60 o                         
   1   4   2         41.12         40.42         1.88 o                         
   2   4   2         30.88         29.16         1.88 o                         
   3   4   2         41.83         38.57         2.25 o                         
   4   4   2          4.15          1.31         4.51 o                         
   5   4   2          0.00         -2.61         4.07 o                         
   6   4   2          7.22         11.46         1.59 o                         
   7   4   2          0.41         -4.89         4.89 o                         
  -9   5   2          1.78          4.70         1.66 o                         
  -8   5   2          0.60          1.41         1.47 o                         
  -7   5   2          1.45          1.54         3.44 o                         
  -6   5   2         33.33         30.52         2.41 o                         
  -5   5   2         56.02         49.97         2.53 o                         
  -4   5   2         11.91          9.41         1.90 o                         
  -3   5   2        475.25        502.49        13.76 o                         
  -2   5   2        296.33        309.53         7.37 o                         
  -1   5   2          1.94          1.71         1.60 o                         
   0   5   2         17.23         14.77         1.75 o                         
   1   5   2         80.30         84.97         2.77 o                         
   2   5   2         68.33         73.55         2.70 o                         
   3   5   2         42.25         40.56         2.31 o                         
   4   5   2          0.05         -1.29         1.29 o                         
   5   5   2          0.05          0.00         3.33 o                         
   6   5   2          9.45         10.09         1.86 o                         
  -9   6   2         26.07         29.00         2.33 o                         
  -8   6   2          1.22          3.03         5.12 o                         
  -7   6   2          0.74         -1.16         1.50 o                         
  -6   6   2          3.65          3.54         1.93 o                         
  -5   6   2          2.41          3.14         1.80 o                         
  -4   6   2          2.65          2.16         1.78 o                         
  -3   6   2          2.61          3.91         1.94 o                         
  -2   6   2         50.49         53.47         2.63 o                         
  -1   6   2         77.29         84.01         2.97 o                         
   0   6   2         81.76         88.72         2.95 o                         
   1   6   2        283.18        288.65         8.33 o                         
   2   6   2          0.22         -1.36         4.23 o                         
   3   6   2         16.57         15.57         1.71 o                         
   4   6   2          0.07          1.81         3.47 o                         
   5   6   2          5.30         10.39         1.64 o                         
  -8   7   2         11.67         13.10         2.08 o                         
  -7   7   2          0.91          0.56         1.62 o                         
  -6   7   2         19.30         17.62         1.99 o                         
  -5   7   2          2.66          0.99         5.01 o                         
  -4   7   2          0.36         -1.34         2.09 o                         
  -3   7   2         26.66         24.24         2.21 o                         
  -2   7   2         75.31         73.37         2.98 o                         
  -1   7   2         29.20         28.03         2.33 o                         
   0   7   2          2.58          3.65         1.79 o                         
   1   7   2          0.55          0.24         1.72 o                         
   2   7   2          1.40         -0.53         3.16 o                         
   3   7   2          0.59         -3.06         3.73 o                         
   4   7   2          2.52          5.62         1.61 o                         
  -8   8   2          5.03          0.69         6.15 o                         
  -7   8   2          0.50         -4.38         5.70 o                         
  -6   8   2          1.85         -0.58         4.73 o                         
  -5   8   2         12.44         11.13         2.05 o                         
  -4   8   2          0.24          1.43         1.68 o                         
  -3   8   2         26.71         24.56         2.50 o                         
  -2   8   2          0.37          0.48         5.22 o                         
  -1   8   2          3.59          1.02         4.02 o                         
   0   8   2          2.22         -3.70         4.25 o                         
   1   8   2          7.65          1.17         4.80 o                         
   2   8   2          0.08         -1.67         1.67 o                         
   3   8   2          7.40          0.00         5.50 o                         
  -7   9   2          0.08         -0.73         5.90 o                         
  -6   9   2          1.56          2.79         2.19 o                         
  -5   9   2          0.08         -3.62         6.19 o                         
  -4   9   2          8.28         11.00         1.98 o                         
  -3   9   2          1.38          2.33         4.66 o                         
  -2   9   2          0.14         -0.08         1.81 o                         
  -1   9   2          0.49         -1.61         1.79 o                         
   0   9   2          0.97          1.81         4.57 o                         
   1   9   2          1.04          1.50         1.76 o                         
   2   9   2          1.44          4.60         1.74 o                         
  -5  10   2          1.15         -0.85         6.17 o                         
  -4  10   2          4.71          0.73         5.99 o                         
  -3  10   2          0.71         -3.35         4.69 o                         
  -2  10   2          1.30          0.19         2.04 o                         
  -1  10   2          0.22          1.34         5.30 o                         
   0  10   2          0.40         -0.71         5.98 o                         
   2 -11   3          3.94          3.60         2.16 o                         
   3 -11   3          3.04         -3.33         5.68 o                         
  -1 -10   3          0.14         -2.91         6.26 o                         
   0 -10   3          7.75          6.24         2.04 o                         
   1 -10   3         36.40         40.64         2.71 o                         
   2 -10   3          0.51          2.22         1.82 o                         
   3 -10   3          6.35          7.78         1.98 o                         
   4 -10   3          3.72          2.83         5.67 o                         
   5 -10   3          4.42          3.09         5.44 o                         
   6 -10   3          0.87         -5.79         5.79 o                         
  -3  -9   3          1.41          3.58         1.93 o                         
  -2  -9   3          0.00         -5.40         5.40 o                         
  -1  -9   3          0.27          3.21         1.68 o                         
   0  -9   3         38.54         37.87         2.49 o                         
   1  -9   3         64.39         65.79         3.02 o                         
   2  -9   3         11.70         10.64         1.91 o                         
   3  -9   3          5.82          7.42         1.89 o                         
   4  -9   3          0.56         -5.20         5.20 o                         
   5  -9   3          1.26         -4.58         5.18 o                         
   6  -9   3         10.87         10.63         2.13 o                         
   7  -9   3          7.92          5.73         2.18 o                         
  -4  -8   3          0.00          0.52         1.77 o                         
  -3  -8   3          0.23         -2.59         3.99 o                         
  -2  -8   3          0.75         -2.43         3.75 o                         
  -1  -8   3          8.68          9.67         1.82 o                         
   0  -8   3         19.64         23.40         2.32 o                         
   1  -8   3          4.62          2.37         2.12 o                         
   2  -8   3         49.79         52.17         2.95 o                         
   3  -8   3          1.08         -3.53         5.63 o                         
   4  -8   3         40.22         41.01         2.73 o                         
   5  -8   3          3.88         -1.11         4.99 o                         
   6  -8   3          0.30         -2.93         5.00 o                         
   7  -8   3          0.22          0.36         1.83 o                         
   8  -8   3          1.02         -1.37         5.77 o                         
  -5  -7   3          5.10          4.94         1.77 o                         
  -4  -7   3          2.72          1.26         1.69 o                         
  -3  -7   3          3.61          4.32         1.51 o                         
  -2  -7   3         34.74         32.21         2.51 o                         
  -1  -7   3          0.03         -1.36         4.66 o                         
   0  -7   3          1.88          6.86         1.82 o                         
   1  -7   3          4.59          1.58         4.90 o                         
   2  -7   3         63.34         59.64         2.78 o                         
   3  -7   3         59.27         65.22         2.85 o                         
   4  -7   3         21.59         24.54         2.33 o                         
   5  -7   3         42.93         47.50         2.93 o                         
   6  -7   3         18.09         17.31         2.01 o                         
   7  -7   3          4.48          3.05         5.16 o                         
   8  -7   3         14.39         15.58         2.26 o                         
  -6  -6   3          0.00          2.17         4.86 o                         
  -5  -6   3          1.52          1.59         1.57 o                         
  -4  -6   3          0.57         -0.54         3.48 o                         
  -3  -6   3        182.09        180.35         6.04 o                         
  -2  -6   3         52.96         55.79         2.64 o                         
  -1  -6   3        123.84        129.96         4.23 o                         
   0  -6   3         12.28         11.25         2.08 o                         
   1  -6   3         26.10         25.43         2.20 o                         
   2  -6   3         50.93         52.99         2.67 o                         
   3  -6   3          1.85          2.59         1.92 o                         
   4  -6   3         98.77         92.23         3.21 o                         
   5  -6   3          3.91          3.14         2.02 o                         
   6  -6   3          6.93          5.23         2.18 o                         
   7  -6   3          6.59          7.31         1.76 o                         
   8  -6   3          7.07          6.41         1.94 o                         
  -7  -5   3          0.89         -2.97         6.12 o                         
  -6  -5   3          3.04         -1.26         4.79 o                         
  -5  -5   3         36.00         31.65         2.18 o                         
  -4  -5   3         38.85         43.46         2.37 o                         
  -3  -5   3         58.44         54.15         2.52 o                         
  -2  -5   3        262.50        263.10         7.47 o                         
  -1  -5   3         49.86         54.94         2.26 o                         
   0  -5   3         17.85         19.48         1.69 o                         
   1  -5   3         42.25         47.15         1.92 o                         
   2  -5   3         47.40         50.20         2.10 o                         
   3  -5   3        180.18        169.72         4.96 o                         
   4  -5   3         44.76         39.38         2.53 o                         
   5  -5   3        129.47        117.91         3.54 o                         
   6  -5   3        109.53        109.20         3.53 o                         
   7  -5   3          0.97         -1.13         4.72 o                         
   8  -5   3          1.52          0.64         4.21 o                         
   9  -5   3          4.52          8.80         1.70 o                         
  -7  -4   3          1.01         -4.78         4.78 o                         
  -6  -4   3         10.60          8.95         1.58 o                         
  -5  -4   3         19.41         18.76         2.03 o                         
  -4  -4   3         10.62          9.45         1.64 o                         
  -3  -4   3         99.02         93.11         3.00 o                         
  -2  -4   3          2.41          3.14         1.28 o                         
  -1  -4   3         86.37         89.14         2.68 o                         
   0  -4   3        525.89        539.43        11.35 o                         
   1  -4   3        287.52        313.90         8.86 o                         
   2  -4   3        113.89        105.96         3.36 o                         
   3  -4   3        665.55        668.51        13.84 o                         
   4  -4   3         23.04         23.28         2.02 o                         
   5  -4   3        157.21        160.81         5.28 o                         
   6  -4   3         14.99         14.38         1.98 o                         
   7  -4   3         33.29         34.16         2.10 o                         
   8  -4   3          4.89          1.88         4.74 o                         
   9  -4   3          5.51         -0.21         2.05 o                         
  -8  -3   3          0.76          2.24         1.57 o                         
  -7  -3   3          0.19          2.39         3.78 o                         
  -6  -3   3          0.32         -0.51         3.01 o                         
  -5  -3   3          6.13          5.63         1.60 o                         
  -4  -3   3         91.87         98.38         2.87 o                         
  -3  -3   3         67.62         76.15         2.30 o                         
  -2  -3   3         45.01         55.02         1.62 o                         
  -1  -3   3         66.75         70.73         2.20 o                         
   0  -3   3        885.63        911.10        12.53 o                         
   1  -3   3        484.12        471.19         9.22 o                         
   2  -3   3         59.91         70.19         2.29 o                         
   3  -3   3         20.75         31.67         1.44 o                         
   4  -3   3         46.08         39.45         2.04 o                         
   5  -3   3          2.93          2.86         4.32 o                         
   6  -3   3        122.07        119.57         3.75 o                         
   7  -3   3          8.63          8.38         1.62 o                         
   8  -3   3          1.96          3.07         5.40 o                         
   9  -3   3          0.11         -1.25         1.71 o                         
  -8  -2   3          3.92          5.16         1.57 o                         
  -7  -2   3         24.30         22.31         2.00 o                         
  -6  -2   3          5.09          6.23         1.71 o                         
  -5  -2   3        216.79        198.30         5.47 o                         
  -4  -2   3         15.77         14.70         1.63 o                         
  -3  -2   3        274.42        287.04         6.21 o                         
  -2  -2   3        239.70        244.80         7.11 o                         
  -1  -2   3        472.19        529.38         8.77 o                         
   0  -2   3       1471.98       1407.13        13.01 o                         
   1  -2   3        978.07       1010.71        11.50 o                         
   2  -2   3       2399.58       2342.27        19.52 o                         
   3  -2   3         52.38         50.78         1.56 o                         
   4  -2   3        114.55        105.07         3.11 o                         
   5  -2   3          6.96         -0.69         4.03 o                         
   6  -2   3         20.80         19.44         1.98 o                         
   7  -2   3         41.90         48.90         2.39 o                         
   8  -2   3          1.99          4.11         1.46 o                         
   9  -2   3          3.58          2.91         4.93 o                         
  -8  -1   3         10.01         13.07         1.61 o                         
  -7  -1   3         12.47         14.35         1.59 o                         
  -6  -1   3          0.08         -4.31         4.31 o                         
  -5  -1   3         10.75          9.95         1.65 o                         
  -4  -1   3          1.30          3.48         1.20 o                         
  -3  -1   3        627.34        640.89        11.92 o                         
  -2  -1   3         36.89         36.62         1.18 o                         
  -1  -1   3       2105.34       1946.83        14.22 o                         
   0  -1   3        172.36        171.85         4.24 o                         
   1  -1   3       2366.64       2313.31        15.60 o                         
   2  -1   3         62.10         65.27         1.84 o                         
   3  -1   3        609.72        627.98        11.84 o                         
   4  -1   3          0.20          1.63         2.66 o                         
   5  -1   3          7.37          8.75         1.65 o                         
   6  -1   3         63.71         61.46         2.60 o                         
   7  -1   3         19.79         19.65         1.82 o                         
   8  -1   3          0.14          0.62         4.34 o                         
  -9   0   3          0.02         -1.53         1.53 o                         
  -8   0   3         19.84         21.09         2.25 o                         
  -7   0   3         74.84         78.86         2.23 o                         
  -6   0   3         34.45         37.77         1.51 o                         
  -5   0   3         63.80         68.38         1.70 o                         
  -4   0   3          4.73          8.46         0.77 o                         
  -3   0   3       1475.40       1434.89        13.93 o                         
  -2   0   3        186.17        192.47         5.91 o                         
  -1   0   3       4461.14       4283.83        24.33 o                         
   0   0   3       1037.66       1014.97        11.64 o                         
   1   0   3       2300.34       2305.40        37.72 o                         
   2   0   3        348.19        355.42         5.61 o                         
   3   0   3        125.21        122.54         2.61 o                         
   4   0   3        176.00        192.00         4.37 o                         
   5   0   3         20.76         21.10         1.36 o                         
   6   0   3          6.52          4.54         3.57 o                         
   7   0   3         63.89         63.89         3.30 o                         
   8   0   3          0.78         -1.81         2.61 o                         
  -9   1   3          0.70          1.06         1.42 o                         
  -8   1   3         39.34         37.96         2.23 o                         
  -7   1   3          4.81         -4.22         4.94 o                         
  -6   1   3          1.93          1.14         3.29 o                         
  -5   1   3          1.98          3.27         1.34 o                         
  -4   1   3        153.21        137.80         4.54 o                         
  -3   1   3        335.68        360.14         8.55 o                         
  -2   1   3        682.57        659.61         9.61 o                         
  -1   1   3       2335.44       2248.63        15.25 o                         
   0   1   3       1594.20       1557.22        12.92 o                         
   1   1   3       1322.35       1260.93        13.23 o                         
   2   1   3        683.53        692.03        11.72 o                         
   3   1   3         56.76         57.08         1.87 o                         
   4   1   3        151.21        144.59         4.54 o                         
   5   1   3        222.68        206.78         5.80 o                         
   6   1   3          0.01          1.93         3.48 o                         
   7   1   3          2.41          2.25         3.56 o                         
   8   1   3          5.36          1.30         5.10 o                         
  -9   2   3         14.11         12.80         1.97 o                         
  -8   2   3          0.00         -0.55         3.57 o                         
  -7   2   3          5.01          4.19         1.69 o                         
  -6   2   3          1.22         -0.13         1.44 o                         
  -5   2   3        100.84         96.15         2.65 o                         
  -4   2   3         15.53         16.25         1.24 o                         
  -3   2   3         52.67         47.08         1.61 o                         
  -2   2   3        581.90        583.89         9.95 o                         
  -1   2   3        890.99        827.50        11.08 o                         
   0   2   3          3.68          0.43         2.14 o                         
   1   2   3       2695.95       2724.74        22.19 o                         
   2   2   3       1195.24       1201.30        16.82 o                         
   3   2   3         54.58         52.42         2.01 o                         
   4   2   3        152.14        151.13         4.16 o                         
   5   2   3          0.33         -0.43         3.10 o                         
   6   2   3          0.62          1.53         3.19 o                         
   7   2   3         11.09          8.41         1.79 o                         
  -9   3   3          0.84          0.10         1.58 o                         
  -8   3   3          4.74          3.91         1.50 o                         
  -7   3   3         24.05         21.78         2.15 o                         
  -6   3   3         84.89         76.20         2.77 o                         
  -5   3   3         34.37         33.74         2.02 o                         
  -4   3   3          0.40          1.61         2.95 o                         
  -3   3   3         77.61         84.32         3.11 o                         
  -2   3   3         64.21         66.49         1.97 o                         
  -1   3   3        242.45        241.33         7.13 o                         
   0   3   3          1.05          2.58         0.98 o                         
   1   3   3        838.68        887.65        14.70 o                         
   2   3   3        218.33        224.31         5.95 o                         
   3   3   3          7.99          9.30         1.66 o                         
   4   3   3        114.45        101.17         3.28 o                         
   5   3   3          0.01          0.47         3.70 o                         
   6   3   3          0.63          0.58         3.81 o                         
   7   3   3          6.25          8.07         1.63 o                         
  -9   4   3         13.67         16.55         1.98 o                         
  -8   4   3          3.56          4.63         1.52 o                         
  -7   4   3          2.16          1.45         4.83 o                         
  -6   4   3          1.66          0.34         1.67 o                         
  -5   4   3          9.11          6.88         1.78 o                         
  -4   4   3        538.38        575.69        14.23 o                         
  -3   4   3         91.18         83.41         2.40 o                         
  -2   4   3          6.59          7.78         1.27 o                         
  -1   4   3         58.30         53.32         1.73 o                         
   0   4   3         18.94         18.93         1.40 o                         
   1   4   3         75.25         76.62         2.37 o                         
   2   4   3         26.65         22.26         1.97 o                         
   3   4   3        330.09        304.87         8.15 o                         
   4   4   3          0.53          0.45         1.50 o                         
   5   4   3         21.51         23.01         1.72 o                         
   6   4   3          9.30          7.13         1.74 o                         
  -9   5   3          8.71         11.33         1.94 o                         
  -8   5   3          5.73          7.08         1.69 o                         
  -7   5   3         56.40         57.64         2.61 o                         
  -6   5   3         28.52         28.58         2.24 o                         
  -5   5   3          0.04         -3.72         3.72 o                         
  -4   5   3          3.69          3.42         1.76 o                         
  -3   5   3         98.44         99.89         3.25 o                         
  -2   5   3          2.89          4.40         1.62 o                         
  -1   5   3          0.10          0.91         3.92 o                         
   0   5   3         54.79         55.48         2.38 o                         
   1   5   3         52.08         53.59         2.39 o                         
   2   5   3        115.31        118.31         3.35 o                         
   3   5   3         25.29         20.75         2.00 o                         
   4   5   3          5.15          5.04         1.49 o                         
   5   5   3          0.20         -0.60         3.58 o                         
   6   5   3          2.48         -0.71         4.22 o                         
  -9   6   3          5.38          2.80         5.33 o                         
  -8   6   3          3.92          1.83         4.61 o                         
  -7   6   3         10.09          6.58         1.54 o                         
  -6   6   3         33.48         32.02         2.53 o                         
  -5   6   3          0.81          2.16         3.65 o                         
  -4   6   3         36.94         34.76         2.40 o                         
  -3   6   3          2.79          1.30         1.91 o                         
  -2   6   3          0.18          1.58         1.79 o                         
  -1   6   3        332.56        354.97         8.83 o                         
   0   6   3        161.43        163.22         5.26 o                         
   1   6   3         35.13         30.52         2.26 o                         
   2   6   3         11.68         12.83         1.94 o                         
   3   6   3         17.02         19.46         1.76 o                         
   4   6   3          2.08         -0.60         4.61 o                         
   5   6   3          4.53          0.00         5.55 o                         
  -8   7   3          1.92         -2.59         5.57 o                         
  -7   7   3          0.01         -4.41         4.41 o                         
  -6   7   3          7.64          4.52         1.76 o                         
  -5   7   3         38.67         36.52         2.77 o                         
  -4   7   3          8.14          7.82         2.25 o                         
  -3   7   3         14.58          9.52         2.08 o                         
  -2   7   3         21.97         25.71         2.24 o                         
  -1   7   3          4.38         -0.43         4.68 o                         
   0   7   3         15.16         15.57         1.95 o                         
   1   7   3          0.04         -4.21         4.21 o                         
   2   7   3          1.83          1.64         4.12 o                         
   3   7   3          0.32         -1.82         4.06 o                         
   4   7   3          0.86          2.04         4.24 o                         
  -8   8   3          1.34          1.75         2.01 o                         
  -7   8   3          0.12         -5.54         5.54 o                         
  -6   8   3          7.72          3.12         5.49 o                         
  -5   8   3          1.89         -1.25         4.73 o                         
  -4   8   3          7.90          9.23         1.95 o                         
  -3   8   3          9.50          9.61         1.84 o                         
  -2   8   3          0.05          1.51         4.19 o                         
  -1   8   3          0.09         -4.58         4.58 o                         
   0   8   3          0.45          0.45         1.51 o                         
   1   8   3          0.07          1.95         1.43 o                         
   2   8   3          2.57         -4.37         5.26 o                         
   3   8   3          6.00         -5.64         6.15 o                         
  -7   9   3          0.12         -5.62         6.76 o                         
  -6   9   3          3.17          2.62         2.27 o                         
  -5   9   3          0.68         -2.95         5.51 o                         
  -4   9   3          0.47          0.00         5.05 o                         
  -3   9   3          4.64          7.77         1.85 o                         
  -2   9   3          8.63          1.78         5.34 o                         
  -1   9   3          3.73          3.69         1.82 o                         
   0   9   3          0.42          2.45         4.68 o                         
   1   9   3          0.42         -5.75         5.75 o                         
  -5  10   3          0.12          2.58         6.83 o                         
  -4  10   3          3.51          0.80         5.93 o                         
  -3  10   3          1.46          0.41         2.11 o                         
  -2  10   3          0.58          0.10         2.07 o                         
  -1  10   3          2.97         -1.39         5.59 o                         
   2 -11   4          2.42         -6.45         6.45 o                         
   3 -11   4          2.39          3.00         2.04 o                         
  -1 -10   4          0.03          0.62         1.92 o                         
   0 -10   4          0.57         -0.29         1.94 o                         
   1 -10   4          7.46          7.53         1.97 o                         
   2 -10   4          1.38         -5.52         5.52 o                         
   3 -10   4          1.10         -3.70         5.00 o                         
   4 -10   4          0.11         -7.48         7.48 o                         
   5 -10   4          3.64          1.22         5.63 o                         
   6 -10   4          0.14         -2.56         3.94 o                         
  -3  -9   4          0.01          0.65         1.97 o                         
  -2  -9   4         10.15          7.08         2.13 o                         
  -1  -9   4          7.14          5.52         1.91 o                         
   0  -9   4          6.85          2.39         4.56 o                         
   1  -9   4          1.91         -1.13         4.52 o                         
   2  -9   4          3.93          1.65         4.38 o                         
   3  -9   4          0.04         -1.18         4.93 o                         
   4  -9   4          0.55         -5.48         5.48 o                         
   5  -9   4         26.98         25.56         2.31 o                         
   6  -9   4         33.54         31.54         2.66 o                         
   7  -9   4          2.43          0.00         2.08 o                         
  -4  -8   4          7.76          0.72         5.03 o                         
  -3  -8   4          2.49         -0.83         1.79 o                         
  -2  -8   4         29.08         32.00         2.28 o                         
  -1  -8   4          1.76          0.53         3.99 o                         
   0  -8   4          0.42          3.97         2.04 o                         
   1  -8   4          0.50         -1.42         4.84 o                         
   2  -8   4          0.32         -0.96         2.05 o                         
   3  -8   4         33.84         31.07         2.90 o                         
   4  -8   4          0.00         -0.76         1.61 o                         
   5  -8   4         10.66          6.03         1.69 o                         
   6  -8   4         12.45         14.67         2.13 o                         
   7  -8   4          1.16          2.96         1.71 o                         
  -5  -7   4          2.22         -6.13         6.13 o                         
  -4  -7   4          0.75          0.00         4.04 o                         
  -3  -7   4          0.04          0.96         1.42 o                         
  -2  -7   4          0.02          0.99         4.26 o                         
  -1  -7   4        207.32        216.80         6.30 o                         
   0  -7   4         29.41         27.26         2.33 o                         
   1  -7   4         95.30         89.29         3.07 o                         
   2  -7   4         18.94         19.18         2.33 o                         
   3  -7   4          0.01         -2.45         4.58 o                         
   4  -7   4         30.62         33.07         2.57 o                         
   5  -7   4          0.08          0.43         2.12 o                         
   6  -7   4          1.36         -1.72         5.36 o                         
   7  -7   4          2.08          1.26         4.17 o                         
   8  -7   4          4.05          2.29         1.99 o                         
  -6  -6   4          1.58         -5.45         5.45 o                         
  -5  -6   4         17.75         17.35         2.06 o                         
  -4  -6   4          2.43          2.09         1.37 o                         
  -3  -6   4         14.19         13.55         2.14 o                         
  -2  -6   4          8.49          7.36         1.80 o                         
  -1  -6   4         30.06         35.00         2.29 o                         
   0  -6   4         38.41         44.77         2.40 o                         
   1  -6   4         45.84         48.67         2.48 o                         
   2  -6   4         65.68         68.83         2.86 o                         
   3  -6   4         10.93         12.61         2.17 o                         
   4  -6   4         34.84         39.79         2.52 o                         
   5  -6   4        215.52        197.19         6.41 o                         
   6  -6   4         22.31         17.93         2.16 o                         
   7  -6   4          7.40         10.18         1.88 o                         
   8  -6   4          5.72          2.52         1.95 o                         
  -7  -5   4          0.07          1.47         4.55 o                         
  -6  -5   4          2.91          3.40         1.49 o                         
  -5  -5   4         14.35         12.39         1.63 o                         
  -4  -5   4          0.71          1.39         3.85 o                         
  -3  -5   4         79.91         75.94         2.80 o                         
  -2  -5   4         11.63         13.23         1.89 o                         
  -1  -5   4          3.98          2.47         4.37 o                         
   0  -5   4         13.16         10.01         1.56 o                         
   1  -5   4         79.65         75.41         2.66 o                         
   2  -5   4        162.46        157.68         4.44 o                         
   3  -5   4         42.76         48.16         2.39 o                         
   4  -5   4        128.93        132.90         3.77 o                         
   5  -5   4          6.45          1.27         4.99 o                         
   6  -5   4          0.02         -2.97         4.69 o                         
   7  -5   4          7.54          7.64         1.62 o                         
   8  -5   4          0.24          1.71         1.64 o                         
  -7  -4   4         17.36         15.06         1.97 o                         
  -6  -4   4          0.56          1.16         3.57 o                         
  -5  -4   4          8.12         12.48         1.72 o                         
  -4  -4   4        106.07        103.99         3.40 o                         
  -3  -4   4         89.48         88.27         2.73 o                         
  -2  -4   4         38.11         34.81         1.88 o                         
  -1  -4   4        516.26        548.37        12.19 o                         
   0  -4   4        484.18        518.85        11.32 o                         
   1  -4   4        326.01        333.45         9.09 o                         
   2  -4   4        901.51        931.32        15.28 o                         
   3  -4   4        419.91        439.50        11.83 o                         
   4  -4   4          0.69         -1.67         3.85 o                         
   5  -4   4         54.42         57.28         2.64 o                         
   6  -4   4          6.57         -4.73         4.73 o                         
   7  -4   4          1.29          2.23         4.67 o                         
   8  -4   4          0.96         -1.30         5.17 o                         
   9  -4   4          2.68         -3.02         5.33 o                         
  -8  -3   4          0.03          0.00         3.49 o                         
  -7  -3   4          6.50          6.15         1.53 o                         
  -6  -3   4          0.06         -2.03         2.87 o                         
  -5  -3   4          6.14          7.19         1.58 o                         
  -4  -3   4         38.81         39.56         2.10 o                         
  -3  -3   4          0.00          1.74         1.22 o                         
  -2  -3   4        276.43        286.04         6.12 o                         
  -1  -3   4        160.15        160.55         4.24 o                         
   0  -3   4        289.83        294.92         7.57 o                         
   1  -3   4        303.97        296.09         7.58 o                         
   2  -3   4          2.17          0.78         2.66 o                         
   3  -3   4          8.42          6.98         1.22 o                         
   4  -3   4        102.40        123.71         4.17 o                         
   5  -3   4         62.51         62.14         2.55 o                         
   6  -3   4         41.62         39.52         2.46 o                         
   7  -3   4         11.83         11.05         1.68 o                         
   8  -3   4         48.51         45.29         2.64 o                         
   9  -3   4          0.56          1.92         1.65 o                         
  -8  -2   4          1.72         -3.22         4.78 o                         
  -7  -2   4         25.35         21.84         2.06 o                         
  -6  -2   4         63.34         60.76         2.85 o                         
  -5  -2   4         71.09         73.81         2.58 o                         
  -4  -2   4        223.56        246.51         6.73 o                         
  -3  -2   4        279.94        293.78         6.24 o                         
  -2  -2   4         98.35         96.56         2.81 o                         
  -1  -2   4        758.36        691.93        10.40 o                         
   0  -2   4        707.74        702.00         9.81 o                         
   1  -2   4        533.12        508.28         8.76 o                         
   2  -2   4        486.41        517.25         9.85 o                         
   3  -2   4          2.26          0.54         1.00 o                         
   4  -2   4          6.93         10.56         1.46 o                         
   5  -2   4          1.43         -1.09         1.55 o                         
   6  -2   4          0.90          1.73         3.12 o                         
   7  -2   4          0.02          0.15         1.37 o                         
   8  -2   4         19.25         15.49         2.09 o                         
  -8  -1   4         18.25         21.09         1.90 o                         
  -7  -1   4         60.41         57.20         2.57 o                         
  -6  -1   4          0.82          0.36         1.52 o                         
  -5  -1   4         51.44         52.47         2.25 o                         
  -4  -1   4        500.55        508.76        12.44 o                         
  -3  -1   4        945.82        896.73        14.24 o                         
  -2  -1   4        829.57        871.59        11.97 o                         
  -1  -1   4        481.67        460.12         7.70 o                         
   0  -1   4        319.82        290.03         5.80 o                         
   1  -1   4         83.63         74.28         2.54 o                         
   2  -1   4          1.78          3.75         0.85 o                         
   3  -1   4        536.92        553.46        11.52 o                         
   4  -1   4        140.65        139.53         4.22 o                         
   5  -1   4         31.64         30.41         1.98 o                         
   6  -1   4          0.13         -3.55         4.02 o                         
   7  -1   4         27.72         30.02         2.08 o                         
   8  -1   4          8.77         11.32         1.73 o                         
  -9   0   4          8.12          9.82         2.83 o                         
  -8   0   4          0.67         -1.68         2.60 o                         
  -7   0   4         16.20         17.54         1.43 o                         
  -6   0   4         25.95         26.65         1.37 o                         
  -5   0   4          3.42          0.21         1.28 o                         
  -4   0   4        131.30        132.45         2.67 o                         
  -3   0   4        302.47        342.77         6.04 o                         
  -2   0   4        637.42        671.89         7.94 o                         
  -1   0   4       2692.06       2441.22        16.03 o                         
   0   0   4         39.04         29.81         1.48 o                         
   1   0   4         65.65         68.29         1.37 o                         
   2   0   4        468.77        473.97         6.79 o                         
   3   0   4          8.55         12.36         0.82 o                         
   4   0   4          9.42          9.38         1.01 o                         
   5   0   4         97.93         98.89         2.08 o                         
   6   0   4        102.19        108.96         2.55 o                         
   7   0   4          0.72         -1.01         1.01 o                         
   8   0   4          1.66          2.83         3.23 o                         
  -9   1   4          0.03          0.67         3.36 o                         
  -8   1   4          4.34          5.88         1.47 o                         
  -7   1   4          0.07         -1.61         1.61 o                         
  -6   1   4          7.00         -0.76         3.60 o                         
  -5   1   4         64.94         65.13         2.28 o                         
  -4   1   4        246.97        277.84         6.18 o                         
  -3   1   4        493.46        475.49         9.88 o                         
  -2   1   4        324.83        384.02         7.82 o                         
  -1   1   4         34.40         33.83         1.10 o                         
   0   1   4         15.86         13.11         0.90 o                         
   1   1   4        139.78        132.17         3.62 o                         
   2   1   4        345.95        379.27         9.16 o                         
   3   1   4        204.95        211.72         5.73 o                         
   4   1   4         28.85         29.13         1.88 o                         
   5   1   4         67.22         63.35         2.65 o                         
   6   1   4         23.43         22.12         1.79 o                         
   7   1   4          4.52          1.74         1.45 o                         
   8   1   4          0.09         -1.46         1.53 o                         
  -9   2   4          9.75         11.26         1.84 o                         
  -8   2   4          1.08          1.68         3.75 o                         
  -7   2   4         31.03         35.81         2.24 o                         
  -6   2   4        212.47        191.45         5.64 o                         
  -5   2   4          9.59          8.52         1.57 o                         
  -4   2   4         51.24         59.20         1.84 o                         
  -3   2   4        445.45        455.64        10.27 o                         
  -2   2   4        545.66        541.32        10.12 o                         
  -1   2   4        434.62        426.90         8.61 o                         
   0   2   4        196.50        194.76         4.38 o                         
   1   2   4        176.80        170.89         4.50 o                         
   2   2   4       1162.00       1177.26        17.55 o                         
   3   2   4          0.61          1.52         2.88 o                         
   4   2   4         73.00         70.84         2.55 o                         
   5   2   4         15.13         14.12         1.87 o                         
   7   2   4         10.36         12.09         1.73 o                         
  -9   3   4         16.42         17.62         2.12 o                         
  -8   3   4          9.67         11.32         1.73 o                         
  -7   3   4         20.52         21.81         2.04 o                         
  -6   3   4          2.04          0.72         1.54 o                         
  -5   3   4          2.22          1.86         1.62 o                         
  -4   3   4         32.87         30.06         1.74 o                         
  -3   3   4         98.15         83.95         2.37 o                         
  -2   3   4        358.50        339.12         9.05 o                         
  -1   3   4         65.51         68.44         2.04 o                         
   0   3   4        289.86        270.93         8.12 o                         
   1   3   4         14.38         14.93         1.21 o                         
   2   3   4        157.40        159.28         4.49 o                         
   3   3   4         96.41        101.14         2.93 o                         
   4   3   4          3.86          1.25         4.13 o                         
   5   3   4          7.54          6.50         1.43 o                         
   6   3   4          6.90          6.15         1.61 o                         
   7   3   4         10.56         12.17         1.92 o                         
  -9   4   4          0.24         -4.02         4.65 o                         
  -8   4   4          0.63          0.25         1.37 o                         
  -7   4   4         15.29         16.52         2.26 o                         
  -6   4   4        114.51        107.15         3.23 o                         
  -5   4   4        137.28        118.43         4.03 o                         
  -4   4   4         59.67         66.33         2.44 o                         
  -3   4   4         20.08         23.65         1.74 o                         
  -2   4   4        231.86        228.31         5.95 o                         
  -1   4   4        106.95        113.13         3.61 o                         
   0   4   4         29.98         30.11         1.72 o                         
   1   4   4        288.08        296.73         7.26 o                         
   2   4   4        352.03        371.43         8.69 o                         
   3   4   4         16.76         16.95         1.87 o                         
   4   4   4          8.99         10.39         1.76 o                         
   5   4   4          0.39         -0.57         3.67 o                         
   6   4   4          4.96          4.05         1.80 o                         
  -9   5   4          5.22          2.06         4.60 o                         
  -8   5   4          4.84          4.15         1.75 o                         
  -7   5   4         37.91         36.90         2.19 o                         
  -6   5   4          0.81          0.44         4.15 o                         
  -5   5   4        124.02        121.13         3.67 o                         
  -4   5   4         12.50         12.80         2.00 o                         
  -3   5   4          0.86          2.38         3.92 o                         
  -2   5   4         28.85         28.91         2.10 o                         
  -1   5   4         72.85         75.26         2.60 o                         
   0   5   4        138.43        139.36         4.82 o                         
   1   5   4        210.21        197.99         6.91 o                         
   2   5   4         49.28         43.81         2.40 o                         
   3   5   4         27.80         28.95         2.23 o                         
   4   5   4          0.73          0.00         2.66 o                         
   5   5   4          1.96          1.25         4.14 o                         
   6   5   4          3.23          5.24         1.86 o                         
  -9   6   4         33.72         30.88         2.52 o                         
  -8   6   4          8.43          9.02         1.95 o                         
  -7   6   4          0.63         -1.64         4.12 o                         
  -6   6   4          6.70          8.24         1.92 o                         
  -5   6   4         42.15         41.95         2.54 o                         
  -4   6   4          5.04          1.67         4.77 o                         
  -3   6   4          0.65         -4.23         4.23 o                         
  -2   6   4         41.05         42.55         2.33 o                         
  -1   6   4         23.34         23.00         2.03 o                         
   0   6   4          8.21          9.62         1.89 o                         
   1   6   4          7.72          6.31         1.78 o                         
   2   6   4         51.57         45.89         2.65 o                         
   3   6   4          1.76          0.54         3.58 o                         
   4   6   4          0.00         -1.24         4.45 o                         
   5   6   4          0.02          1.75         1.61 o                         
  -8   7   4          9.91          1.99         5.51 o                         
  -7   7   4          0.02         -1.21         4.60 o                         
  -6   7   4         12.35         12.48         1.89 o                         
  -5   7   4          3.07          1.79         1.70 o                         
  -4   7   4         10.07          7.93         2.21 o                         
  -3   7   4         60.54         61.48         2.93 o                         
  -2   7   4          0.02         -1.31         4.35 o                         
  -1   7   4         17.82         16.41         2.18 o                         
   0   7   4          0.04          1.63         1.73 o                         
   1   7   4         18.11         16.75         1.81 o                         
   2   7   4          1.57          3.38         1.54 o                         
   3   7   4          0.00         -4.44         4.44 o                         
   4   7   4         16.36         19.87         2.24 o                         
  -7   8   4          6.19          4.48         2.17 o                         
  -6   8   4          0.42          0.96         1.97 o                         
  -5   8   4         10.35          8.21         2.02 o                         
  -4   8   4         37.87         42.20         2.58 o                         
  -3   8   4          4.21          9.09         1.64 o                         
  -2   8   4          0.04          0.52         4.25 o                         
  -1   8   4          4.96          2.13         4.04 o                         
   0   8   4         24.35         22.03         2.25 o                         
   1   8   4          0.74         -3.51         4.75 o                         
   2   8   4          4.03          2.83         1.73 o                         
   3   8   4         16.64         19.69         2.34 o                         
  -7   9   4          0.01         -1.64         2.35 o                         
  -6   9   4          4.77          5.33         2.52 o                         
  -5   9   4          5.97          3.97         2.40 o                         
  -4   9   4          0.91          0.68         2.05 o                         
  -3   9   4          6.39          3.51         1.89 o                         
  -2   9   4          3.19          1.02         1.92 o                         
  -1   9   4          7.91          7.47         1.89 o                         
   0   9   4          3.80          3.18         5.14 o                         
   1   9   4          2.17          0.20         1.81 o                         
  -5  10   4          4.54          4.39         6.75 o                         
  -4  10   4          5.04          2.93         2.71 o                         
  -3  10   4          4.59          4.22         2.38 o                         
  -2  10   4          0.01          0.72         2.09 o                         
  -1  10   4          0.94          3.61         5.54 o                         
   2 -11   5          8.11          6.49         2.29 o                         
   3 -11   5         12.60         17.57         2.42 o                         
  -1 -10   5          2.25          1.35         2.02 o                         
   0 -10   5          1.40          3.34         1.90 o                         
   1 -10   5          0.62          0.18         1.83 o                         
   2 -10   5          5.19          1.22         6.20 o                         
   3 -10   5          0.16         -0.64         4.67 o                         
   4 -10   5         34.16         33.81         2.83 o                         
   5 -10   5         16.08         16.10         2.22 o                         
  -3  -9   5          0.03         -3.81         5.95 o                         
  -2  -9   5          6.09          7.28         2.07 o                         
  -1  -9   5          0.00         -0.62         3.98 o                         
   0  -9   5          4.36          4.01         1.81 o                         
   1  -9   5          0.14          1.38         1.65 o                         
   2  -9   5         33.70         32.43         2.44 o                         
   3  -9   5          4.50          1.21         5.37 o                         
   4  -9   5          0.48          0.00         4.06 o                         
   5  -9   5          3.04          2.94         1.76 o                         
   6  -9   5          4.79          0.00         5.64 o                         
   7  -9   5         10.51         11.75         2.14 o                         
  -4  -8   5          0.04          0.72         3.13 o                         
  -3  -8   5          0.00         -3.48         3.48 o                         
  -2  -8   5         29.68         29.21         2.27 o                         
  -1  -8   5          0.66          1.85         1.38 o                         
   0  -8   5         27.14         24.94         2.40 o                         
   1  -8   5         51.72         54.88         3.01 o                         
   2  -8   5         54.60         67.72         3.17 o                         
   3  -8   5          0.64         -0.17         2.24 o                         
   4  -8   5          1.44          1.47         4.26 o                         
   5  -8   5         17.96         17.86         2.13 o                         
   6  -8   5          1.37         -1.82         5.45 o                         
   7  -8   5          1.61          0.65         5.13 o                         
  -5  -7   5          0.38          2.71         1.67 o                         
  -4  -7   5          0.36          1.93         3.34 o                         
  -3  -7   5          4.01          3.74         1.42 o                         
  -2  -7   5          0.66         -1.98         4.25 o                         
  -1  -7   5         66.18         59.91         2.86 o                         
   0  -7   5          0.34          3.14         1.71 o                         
   1  -7   5         61.05         61.17         2.93 o                         
   2  -7   5          0.67          0.07         1.97 o                         
   3  -7   5          8.48          8.08         2.13 o                         
   4  -7   5          6.50          1.33         5.90 o                         
   5  -7   5          1.59          0.50         5.46 o                         
   6  -7   5          0.07         -3.51         4.76 o                         
   7  -7   5          1.24         -2.58         5.55 o                         
   8  -7   5          9.44          9.01         2.23 o                         
  -6  -6   5          0.84          0.92         1.58 o                         
  -5  -6   5          4.14          5.88         1.57 o                         
  -4  -6   5         27.26         24.83         2.09 o                         
  -3  -6   5        260.66        250.44         6.96 o                         
  -2  -6   5          3.52         -0.83         1.76 o                         
  -1  -6   5          2.05          0.00         4.48 o                         
   0  -6   5         12.12         16.35         1.89 o                         
   1  -6   5          2.30          4.00         1.90 o                         
   2  -6   5        319.73        336.71         8.66 o                         
   3  -6   5        227.95        236.28         7.42 o                         
   4  -6   5        176.06        159.26         4.72 o                         
   5  -6   5          1.45          2.61         2.09 o                         
   6  -6   5          2.63          2.86         1.75 o                         
   7  -6   5          0.33         -1.41         1.68 o                         
   8  -6   5          8.66         11.09         2.01 o                         
  -7  -5   5          3.40          1.47         4.55 o                         
  -6  -5   5          0.36         -2.50         4.14 o                         
  -5  -5   5          0.24          1.09         3.59 o                         
  -4  -5   5         41.27         41.93         2.50 o                         
  -3  -5   5          1.87          2.80         1.58 o                         
  -2  -5   5        145.38        132.52         4.06 o                         
  -1  -5   5         12.79         17.94         1.80 o                         
   0  -5   5         85.68         93.34         2.68 o                         
   1  -5   5         34.43         39.89         2.06 o                         
   2  -5   5         45.21         47.65         2.26 o                         
   3  -5   5        251.16        263.28         7.17 o                         
   4  -5   5          2.38          2.67         5.03 o                         
   5  -5   5          7.87          0.86         4.67 o                         
   6  -5   5         71.91         81.80         3.32 o                         
   7  -5   5          8.78          6.60         1.77 o                         
   8  -5   5          2.90          1.36         4.83 o                         
  -7  -4   5          0.01          0.19         1.52 o                         
  -6  -4   5          0.50         -4.05         4.45 o                         
  -5  -4   5          4.15          4.03         1.64 o                         
  -4  -4   5         96.63         92.94         2.98 o                         
  -3  -4   5         65.94         67.28         2.49 o                         
  -2  -4   5         78.75         72.53         2.29 o                         
  -1  -4   5        146.51        143.17         3.88 o                         
   0  -4   5         29.35         38.73         1.58 o                         
   1  -4   5          8.17          5.04         1.21 o                         
   2  -4   5        123.85        121.35         3.65 o                         
   3  -4   5        415.35        488.74        12.47 o                         
   4  -4   5          7.74          6.70         1.76 o                         
   5  -4   5         43.13         42.90         2.42 o                         
   6  -4   5         18.76         18.43         2.14 o                         
   7  -4   5          0.17          0.00         3.75 o                         
   8  -4   5         11.76         11.44         2.00 o                         
  -8  -3   5          5.68          4.89         1.75 o                         
  -7  -3   5          1.37          1.85         3.54 o                         
  -6  -3   5          0.68         -1.02         3.22 o                         
  -5  -3   5         90.79         89.67         2.93 o                         
  -4  -3   5          2.37          5.50         1.53 o                         
  -3  -3   5        174.75        191.94         5.78 o                         
  -2  -3   5        686.95        793.15        14.07 o                         
  -1  -3   5        495.75        519.04        10.71 o                         
   0  -3   5        711.27        792.17        12.53 o                         
   1  -3   5        225.75        211.83         4.91 o                         
   2  -3   5        183.61        188.13         4.94 o                         
   3  -3   5         20.20         26.74         1.48 o                         
   4  -3   5         16.65         17.72         1.74 o                         
   5  -3   5         86.12         83.96         2.82 o                         
   6  -3   5          0.38         -4.66         4.66 o                         
   7  -3   5          2.47          4.81         1.39 o                         
   8  -3   5          1.04          0.65         4.59 o                         
  -8  -2   5          1.79          0.64         4.24 o                         
  -7  -2   5         34.61         35.87         2.14 o                         
  -6  -2   5          4.34          3.42         1.68 o                         
  -5  -2   5         54.34         49.23         2.25 o                         
  -4  -2   5         52.82         50.63         2.13 o                         
  -3  -2   5          2.11         -0.97         0.97 o                         
  -2  -2   5         55.66         49.68         1.58 o                         
  -1  -2   5       1098.44       1104.91        13.77 o                         
   0  -2   5          3.83          1.82         0.80 o                         
   1  -2   5        966.96        997.31        12.93 o                         
   2  -2   5          3.59          0.20         2.20 o                         
   3  -2   5         20.68         15.68         1.32 o                         
   4  -2   5        153.09        147.13         4.35 o                         
   5  -2   5          0.01         -3.32         3.32 o                         
   6  -2   5         19.27         15.43         2.07 o                         
   7  -2   5          0.24          2.22         3.52 o                         
   8  -2   5          0.01         -3.25         4.82 o                         
  -9  -1   5         27.64         31.94         2.51 o                         
  -8  -1   5          3.37          5.19         1.38 o                         
  -7  -1   5          7.60          5.87         1.43 o                         
  -6  -1   5          0.76         -0.87         3.64 o                         
  -5  -1   5         64.52         62.01         2.49 o                         
  -4  -1   5         21.44         22.46         1.61 o                         
  -3  -1   5        150.52        162.18         4.61 o                         
  -2  -1   5         15.84         12.57         0.97 o                         
  -1  -1   5          2.87          1.09         2.18 o                         
   0  -1   5        538.73        450.19         7.76 o                         
   1  -1   5         88.39         82.74         2.31 o                         
   2  -1   5          3.05         -1.69         2.22 o                         
   3  -1   5         66.72         82.87         2.56 o                         
   4  -1   5         43.61         41.49         2.02 o                         
   5  -1   5        144.32        142.14         4.07 o                         
   6  -1   5         70.49         74.41         2.82 o                         
   7  -1   5          2.81          3.49         1.48 o                         
   8  -1   5          3.94         -3.96         4.85 o                         
  -9   0   5          0.44         -2.38         3.11 o                         
  -8   0   5          5.68          5.91         1.59 o                         
  -7   0   5         30.08         23.87         4.57 o                         
  -6   0   5          6.18          5.68         1.07 o                         
  -5   0   5         52.83         55.59         2.96 o                         
  -4   0   5        254.99        251.60        15.76 o                         
  -3   0   5       2360.32       2412.10        64.70 o                         
  -2   0   5       1140.63       1115.93         9.61 o                         
  -1   0   5        481.71        456.22         6.05 o                         
   0   0   5        146.50        149.89         3.24 o                         
   1   0   5       1098.47       1130.61        23.91 o                         
   2   0   5        881.61        900.82        11.83 o                         
   3   0   5         62.00         61.35         3.89 o                         
   4   0   5         15.53         13.73         2.42 o                         
   5   0   5         16.63         16.47         1.24 o                         
   6   0   5          0.52          1.12         2.48 o                         
   7   0   5         22.02         24.40         1.54 o                         
   8   0   5          0.59          0.64         2.90 o                         
  -9   1   5          0.91         -3.39         4.12 o                         
  -8   1   5          0.02         -1.41         1.41 o                         
  -7   1   5          0.28         -2.38         4.07 o                         
  -6   1   5        215.45        217.10         5.80 o                         
  -5   1   5         48.42         48.22         2.18 o                         
  -4   1   5        226.56        226.47         5.81 o                         
  -3   1   5        252.52        219.93         5.15 o                         
  -2   1   5        472.02        479.08         9.34 o                         
  -1   1   5        186.89        192.49         5.76 o                         
   0   1   5        713.31        716.58        10.66 o                         
   1   1   5        834.66        803.26        12.39 o                         
   2   1   5        161.36        166.00         4.66 o                         
   3   1   5        515.95        513.76        12.94 o                         
   4   1   5         35.05         33.22         2.08 o                         
   5   1   5         60.00         59.04         2.53 o                         
   6   1   5         10.06         11.66         1.39 o                         
   7   1   5          8.91          8.04         1.67 o                         
   8   1   5          0.24          2.00         1.51 o                         
  -9   2   5          0.19          2.02         3.49 o                         
  -8   2   5          9.62         10.47         1.57 o                         
  -7   2   5         32.39         33.82         2.37 o                         
  -6   2   5        227.74        233.29         6.04 o                         
  -5   2   5         50.32         50.56         2.17 o                         
  -4   2   5        222.43        195.43         5.69 o                         
  -3   2   5          0.84          1.34         1.00 o                         
  -2   2   5         18.21         19.21         1.14 o                         
  -1   2   5         21.83         19.60         1.12 o                         
   0   2   5        284.53        289.44         7.91 o                         
   1   2   5       1068.70       1142.05        16.23 o                         
   2   2   5        224.38        228.60         6.02 o                         
   3   2   5         21.82         25.28         1.84 o                         
   4   2   5         22.13         22.03         1.78 o                         
   5   2   5         10.04         10.44         1.76 o                         
   6   2   5         22.39         20.01         1.98 o                         
   7   2   5          0.48          2.93         1.38 o                         
  -9   3   5          1.42          0.00         3.68 o                         
  -8   3   5          3.05          2.51         1.31 o                         
  -7   3   5          1.05          3.94         1.60 o                         
  -6   3   5         43.35         40.04         2.20 o                         
  -5   3   5        358.95        354.18         8.53 o                         
  -4   3   5        180.19        195.24         6.01 o                         
  -3   3   5        504.21        503.38        11.79 o                         
  -2   3   5          0.93         -1.38         2.59 o                         
  -1   3   5         61.65         57.76         1.78 o                         
   0   3   5        105.78        119.61         3.37 o                         
   1   3   5         71.31         73.51         2.37 o                         
   2   3   5        192.38        210.54         6.34 o                         
   3   3   5         11.72         13.34         1.62 o                         
   4   3   5         14.21         18.28         1.85 o                         
   5   3   5          2.25          3.53         1.29 o                         
   6   3   5          4.15          0.00         4.88 o                         
   7   3   5          0.64          0.71         1.73 o                         
  -9   4   5          3.78         -2.03         5.36 o                         
  -8   4   5          0.12          1.73         3.31 o                         
  -7   4   5          9.99          7.38         1.53 o                         
  -6   4   5         52.49         55.85         2.60 o                         
  -5   4   5        269.66        251.78         7.64 o                         
  -4   4   5        134.29        147.25         4.07 o                         
  -3   4   5         47.39         53.14         2.19 o                         
  -2   4   5        233.08        231.40         6.23 o                         
  -1   4   5          3.96          1.69         1.30 o                         
   0   4   5         71.20         77.18         2.40 o                         
   1   4   5          7.31          0.33         3.68 o                         
   2   4   5          1.59         -1.83         3.72 o                         
   3   4   5         41.08         29.47         2.11 o                         
   4   4   5          0.06          0.49         3.68 o                         
   5   4   5          1.34         -4.24         4.24 o                         
   6   4   5         23.85         23.03         2.26 o                         
  -9   5   5         10.59         12.75         2.01 o                         
  -8   5   5         41.22         46.38         2.56 o                         
  -7   5   5          4.83          6.53         1.35 o                         
  -6   5   5         10.88         12.42         1.98 o                         
  -5   5   5          3.08          4.10         1.66 o                         
  -4   5   5        151.77        148.02         4.45 o                         
  -3   5   5         43.00         45.91         2.41 o                         
  -2   5   5         88.64         89.25         2.83 o                         
  -1   5   5         42.51         40.88         2.28 o                         
   0   5   5         81.30         79.05         2.83 o                         
   1   5   5          5.81         10.22         1.73 o                         
   2   5   5         12.87         11.28         1.85 o                         
   3   5   5          4.79          1.46         1.78 o                         
   4   5   5          1.12          1.17         3.29 o                         
   5   5   5          2.81          2.50         1.59 o                         
  -9   6   5          5.62         -5.02         6.53 o                         
  -8   6   5          4.89          4.69         1.82 o                         
  -7   6   5          1.80          0.48         1.39 o                         
  -6   6   5          3.70          6.99         1.53 o                         
  -5   6   5         92.42         84.66         3.25 o                         
  -4   6   5         22.56         24.34         2.21 o                         
  -3   6   5         28.71         26.80         2.18 o                         
  -2   6   5        153.12        138.95         4.98 o                         
  -1   6   5         24.74         23.97         2.07 o                         
   0   6   5         99.44         95.74         3.14 o                         
   1   6   5         35.05         34.50         2.41 o                         
   2   6   5          3.41          1.58         1.31 o                         
   3   6   5          4.32          3.83         1.56 o                         
   4   6   5          0.02          0.63         3.87 o                         
  -8   7   5          0.41         -4.80         5.27 o                         
  -7   7   5          1.03          1.89         3.26 o                         
  -6   7   5          3.68          3.33         1.65 o                         
  -5   7   5         40.47         44.13         2.55 o                         
  -4   7   5         13.63         13.37         2.34 o                         
  -3   7   5          5.07          0.47         5.31 o                         
  -2   7   5          0.94          1.22         1.90 o                         
  -1   7   5         45.78         47.61         2.60 o                         
   0   7   5         43.08         40.35         2.21 o                         
   1   7   5          2.34          4.87         1.27 o                         
   2   7   5          2.03          2.37         4.53 o                         
   3   7   5          0.92         -0.28         1.77 o                         
  -7   8   5          7.34          8.17         2.49 o                         
  -6   8   5          0.05         -6.10         6.10 o                         
  -5   8   5          3.79         -1.34         5.84 o                         
  -4   8   5          1.83          3.37         1.79 o                         
  -3   8   5          5.33         -0.56         4.51 o                         
  -2   8   5          1.01         -4.32         4.32 o                         
  -1   8   5          5.65          3.79         1.74 o                         
   0   8   5          1.04          0.99         1.58 o                         
   1   8   5          1.02         -0.60         3.55 o                         
   2   8   5         15.69         11.39         2.17 o                         
  -6   9   5          1.44          0.00         5.44 o                         
  -5   9   5          0.98          3.14         6.56 o                         
  -4   9   5          1.78          0.83         2.18 o                         
  -3   9   5          7.87         10.35         2.27 o                         
  -2   9   5          0.01          0.62         4.82 o                         
  -1   9   5          2.38         -1.90         5.01 o                         
   0   9   5          6.63          0.00         5.32 o                         
   1   9   5          2.73          5.20         1.71 o                         
  -4  10   5          5.58          1.75         6.19 o                         
  -3  10   5          1.69          5.67         2.18 o                         
  -2  10   5          3.71          0.87         2.38 o                         
   2 -11   6          4.63         -3.43         6.32 o                         
  -1 -10   6          0.87         -2.18         6.05 o                         
   0 -10   6          5.65          3.16         2.16 o                         
   1 -10   6          2.49          0.89         1.89 o                         
   2 -10   6          9.90          8.60         2.16 o                         
   3 -10   6          0.48          2.60         5.45 o                         
   4 -10   6          5.99          6.27         2.12 o                         
   5 -10   6          0.77          3.05         5.15 o                         
  -3  -9   6          0.81          0.76         4.65 o                         
  -2  -9   6          0.72         -0.30         1.79 o                         
  -1  -9   6          0.16         -4.23         4.23 o                         
   0  -9   6         18.16         19.32         2.28 o                         
   1  -9   6         17.66         17.46         2.03 o                         
   2  -9   6         47.26         50.08         2.76 o                         
   3  -9   6          0.06          0.00         1.88 o                         
   4  -9   6          0.41         -4.49         4.49 o                         
   5  -9   6         14.34         14.98         2.05 o                         
   6  -9   6         18.83         19.58         2.35 o                         
  -4  -8   6          1.09         -1.44         1.92 o                         
  -3  -8   6          0.00          2.59         4.39 o                         
  -2  -8   6          0.49         -2.42         4.02 o                         
  -1  -8   6         50.56         49.57         2.52 o                         
   0  -8   6          0.73          1.50         4.69 o                         
   1  -8   6         34.53         32.80         2.69 o                         
   2  -8   6          1.45         -5.89         5.89 o                         
   3  -8   6         53.55         54.58         3.09 o                         
   4  -8   6          3.26         -1.99         4.46 o                         
   5  -8   6          4.01          4.17         1.76 o                         
   6  -8   6          4.78          6.80         1.93 o                         
   7  -8   6         13.51         14.58         2.26 o                         
  -5  -7   6          0.79         -1.87         1.87 o                         
  -4  -7   6          5.67          8.10         1.71 o                         
  -3  -7   6          2.39          2.87         1.39 o                         
  -2  -7   6         28.68         28.43         2.41 o                         
  -1  -7   6         24.81         27.13         2.27 o                         
   0  -7   6         24.55         29.18         2.48 o                         
   1  -7   6         78.35         78.59         3.10 o                         
   2  -7   6        321.54        339.65         9.43 o                         
   3  -7   6        274.76        268.13         8.42 o                         
   4  -7   6          9.68          1.35         5.24 o                         
   5  -7   6         13.28         13.60         2.05 o                         
   6  -7   6          0.46          0.58         4.36 o                         
   7  -7   6         12.48         11.04         2.07 o                         
   8  -7   6          0.16          1.46         4.53 o                         
  -6  -6   6          0.89          2.81         5.35 o                         
  -5  -6   6         43.35         44.60         2.65 o                         
  -4  -6   6         39.62         42.95         2.31 o                         
  -3  -6   6        129.84        125.58         3.79 o                         
  -2  -6   6         55.05         58.80         2.62 o                         
  -1  -6   6          1.14          0.82         1.69 o                         
   0  -6   6          1.08          0.73         4.78 o                         
   1  -6   6         58.64         62.53         2.76 o                         
   2  -6   6          6.71         -2.19         5.30 o                         
   3  -6   6          3.37          2.08         1.96 o                         
   4  -6   6        179.17        173.60         4.96 o                         
   5  -6   6         44.59         37.59         2.73 o                         
   6  -6   6         54.01         51.48         2.81 o                         
   7  -6   6          0.06         -5.56         5.56 o                         
   8  -6   6          0.84          1.14         1.76 o                         
  -7  -5   6          2.71         -3.69         4.49 o                         
  -6  -5   6         28.65         33.63         2.31 o                         
  -5  -5   6          2.32          1.31         1.42 o                         
  -4  -5   6         18.27         14.79         2.10 o                         
  -3  -5   6          6.03          0.81         3.47 o                         
  -2  -5   6          0.04         -1.43         4.32 o                         
  -1  -5   6        275.07        293.04         7.40 o                         
   0  -5   6         48.08         57.27         2.30 o                         
   1  -5   6        248.71        262.79         7.03 o                         
   2  -5   6         46.05         43.64         2.25 o                         
   3  -5   6        129.62        135.18         4.05 o                         
   4  -5   6        155.14        148.64         4.50 o                         
   5  -5   6          7.64          2.61         1.98 o                         
   6  -5   6          2.79          4.59         1.95 o                         
   7  -5   6         18.76         26.38         2.13 o                         
   8  -5   6          6.98          1.41         5.83 o                         
  -7  -4   6          4.52          5.90         1.51 o                         
  -6  -4   6          2.25          2.40         1.37 o                         
  -5  -4   6         13.16         13.11         1.91 o                         
  -4  -4   6         11.23          7.05         1.67 o                         
  -3  -4   6         47.15         42.75         2.18 o                         
  -2  -4   6          0.16         -2.11         3.51 o                         
  -1  -4   6         33.67         28.63         1.49 o                         
   0  -4   6        441.89        411.09        10.58 o                         
   1  -4   6        173.82        170.90         5.07 o                         
   2  -4   6          0.77         -3.24         3.24 o                         
   3  -4   6        216.47        232.58         6.60 o                         
   4  -4   6          0.94         -4.34         4.34 o                         
   5  -4   6          3.21          0.84         3.89 o                         
   6  -4   6          0.54         -0.50         4.90 o                         
   7  -4   6          0.34         -1.77         3.69 o                         
   8  -4   6          1.44         -5.27         5.27 o                         
  -8  -3   6          0.00         -4.85         4.85 o                         
  -7  -3   6          5.62         10.45         1.51 o                         
  -6  -3   6         28.10         27.80         1.80 o                         
  -5  -3   6         19.20         18.63         2.02 o                         
  -4  -3   6         19.56         17.50         1.78 o                         
  -3  -3   6         34.59         35.30         1.89 o                         
  -2  -3   6         18.91         21.01         1.31 o                         
  -1  -3   6         28.31         38.23         1.43 o                         
   0  -3   6         96.21        113.13         3.15 o                         
   1  -3   6       1278.96       1289.27        16.64 o                         
   2  -3   6        142.59        136.35         4.42 o                         
   3  -3   6         28.10         39.91         1.85 o                         
   4  -3   6         15.71         18.00         1.78 o                         
   5  -3   6          5.26          3.92         1.71 o                         
   6  -3   6         90.04         87.58         3.30 o                         
   7  -3   6         51.09         50.49         2.62 o                         
   8  -3   6         17.65         22.01         2.18 o                         
  -8  -2   6          0.45         -3.25         3.96 o                         
  -7  -2   6          0.46         -1.16         3.90 o                         
  -6  -2   6         25.75         25.36         2.11 o                         
  -5  -2   6         80.75         74.79         2.74 o                         
  -4  -2   6          8.36          3.05         1.47 o                         
  -3  -2   6         55.95         59.88         1.83 o                         
  -2  -2   6        305.54        315.13         8.66 o                         
  -1  -2   6          6.91          7.77         0.91 o                         
   0  -2   6        200.32        222.14         6.51 o                         
   1  -2   6        189.21        201.38         4.62 o                         
   2  -2   6        656.32        627.98        12.07 o                         
   3  -2   6        178.42        153.02         4.92 o                         
   4  -2   6        143.14        135.12         4.52 o                         
   5  -2   6          0.11         -2.74         3.43 o                         
   6  -2   6         29.87         31.65         2.29 o                         
   7  -2   6         23.75         25.20         2.00 o                         
   8  -2   6          1.89          0.19         1.64 o                         
  -8  -1   6          3.67          5.05         1.42 o                         
  -7  -1   6         21.26         26.29         1.90 o                         
  -6  -1   6         58.71         53.52         2.50 o                         
  -5  -1   6         13.76          1.85         4.44 o                         
  -4  -1   6         26.57         29.62         1.74 o                         
  -3  -1   6         33.16         34.77         1.41 o                         
  -2  -1   6       1704.28       1716.55        18.31 o                         
  -1  -1   6        419.98        410.81         8.28 o                         
   0  -1   6        352.99        335.70         7.48 o                         
   1  -1   6        224.02        212.70         4.48 o                         
   2  -1   6        416.85        430.88         9.94 o                         
   3  -1   6        343.37        333.66         9.87 o                         
   4  -1   6        204.75        202.04         6.28 o                         
   5  -1   6          4.42         -1.20         3.72 o                         
   6  -1   6          7.12          7.22         1.68 o                         
   7  -1   6         10.51          9.32         1.65 o                         
   8  -1   6          2.07          2.05         4.26 o                         
  -9   0   6          0.19         -1.37         3.18 o                         
  -8   0   6          0.15         -1.15         2.52 o                         
  -7   0   6          0.22         -1.00         3.01 o                         
  -6   0   6          5.54          4.95         1.69 o                         
  -5   0   6         10.98          9.64         1.13 o                         
  -4   0   6        223.27        198.55         4.11 o                         
  -3   0   6          0.15         -0.71         0.89 o                         
  -2   0   6          5.12          7.79         1.94 o                         
  -1   0   6        104.75        118.08         2.75 o                         
   0   0   6        351.17        349.77         5.50 o                         
   1   0   6        162.39        188.72         3.20 o                         
   2   0   6          8.18          8.02         1.73 o                         
   3   0   6        113.20        110.29         2.26 o                         
   4   0   6          1.24          1.94         2.70 o                         
   5   0   6         15.54         18.22         2.65 o                         
   6   0   6         61.06         61.96         1.84 o                         
   7   0   6          1.00          1.86         0.93 o                         
   8   0   6          7.88          7.76         1.30 o                         
  -9   1   6         11.55         14.83         1.82 o                         
  -8   1   6          7.29          9.85         1.62 o                         
  -7   1   6          6.70          7.34         1.57 o                         
  -6   1   6        119.28        115.57         3.52 o                         
  -5   1   6        148.68        137.01         3.85 o                         
  -4   1   6         42.07         42.50         1.77 o                         
  -3   1   6        188.62        192.66         5.05 o                         
  -2   1   6        439.90        441.85         9.54 o                         
  -1   1   6        614.90        613.23        10.57 o                         
   0   1   6        125.29        122.56         3.66 o                         
   1   1   6        135.52        159.47         4.39 o                         
   2   1   6         16.82         15.92         1.17 o                         
   3   1   6          2.34         -2.17         3.39 o                         
   4   1   6          9.23         10.14         1.57 o                         
   5   1   6          2.17          1.77         4.01 o                         
   6   1   6         12.80         12.82         1.56 o                         
   7   1   6          9.19         10.07         1.68 o                         
  -9   2   6          6.68          7.63         1.85 o                         
  -8   2   6          2.21         -4.35         4.35 o                         
  -7   2   6          1.94          3.95         1.61 o                         
  -6   2   6         36.57         39.46         2.22 o                         
  -5   2   6        130.71        133.02         3.84 o                         
  -4   2   6         67.41         80.41         2.61 o                         
  -3   2   6        245.73        256.01         5.94 o                         
  -2   2   6        136.02        134.96         4.25 o                         
  -1   2   6          1.55         -1.24         2.25 o                         
   0   2   6        273.96        284.69         8.29 o                         
   1   2   6        534.82        543.22        11.89 o                         
   2   2   6        155.37        150.27         4.26 o                         
   3   2   6        101.34        106.10         2.91 o                         
   4   2   6         12.53          7.49         1.61 o                         
   5   2   6          1.02         -3.38         4.06 o                         
   6   2   6          5.72          4.45         1.67 o                         
   7   2   6          6.28          7.18         1.88 o                         
  -9   3   6          1.09          2.71         4.59 o                         
  -8   3   6         15.96         19.80         1.78 o                         
  -7   3   6         11.40         14.21         1.78 o                         
  -6   3   6         29.31         29.14         2.09 o                         
  -5   3   6        369.25        369.47         8.93 o                         
  -4   3   6         14.20         14.92         1.63 o                         
  -3   3   6         12.76         11.05         1.53 o                         
  -2   3   6          0.03          0.50         2.85 o                         
  -1   3   6        126.66        123.39         3.56 o                         
   0   3   6        125.70        127.33         3.72 o                         
   1   3   6         23.91         28.22         1.74 o                         
   2   3   6          4.88          1.02         3.56 o                         
   3   3   6          2.43          1.95         3.13 o                         
   4   3   6          0.01          0.00         3.53 o                         
   5   3   6         11.98         15.00         1.51 o                         
   6   3   6         28.89         31.55         2.19 o                         
  -9   4   6          5.67          8.47         1.89 o                         
  -8   4   6          0.26         -2.93         4.10 o                         
  -7   4   6         29.28         31.12         2.10 o                         
  -6   4   6         19.69         20.67         2.12 o                         
  -5   4   6        130.48        122.65         3.57 o                         
  -4   4   6        356.47        348.19         8.75 o                         
  -3   4   6          0.02          0.97         3.67 o                         
  -2   4   6         21.88         25.14         1.89 o                         
  -1   4   6         12.63         14.47         1.63 o                         
   0   4   6         77.28         72.91         2.50 o                         
   1   4   6         10.60          5.05         1.59 o                         
   2   4   6         32.28         31.02         2.07 o                         
   3   4   6          3.47          4.31         1.60 o                         
   4   4   6          4.46          5.12         1.31 o                         
   5   4   6          0.84          1.20         3.97 o                         
   6   4   6          1.70          4.14         1.68 o                         
  -9   5   6          0.61         -1.60         1.91 o                         
  -8   5   6          1.41         -1.23         4.41 o                         
  -7   5   6         44.08         46.42         2.37 o                         
  -6   5   6          9.10          9.24         1.98 o                         
  -5   5   6        132.72        131.57         3.96 o                         
  -4   5   6          9.54          9.74         1.72 o                         
  -3   5   6         24.33         29.95         2.03 o                         
  -2   5   6         39.81         39.65         2.28 o                         
  -1   5   6         74.87         76.77         2.75 o                         
   0   5   6        118.91        117.37         3.16 o                         
   1   5   6         13.64         10.64         1.81 o                         
   2   5   6          0.00          0.44         3.52 o                         
   3   5   6         54.15         48.55         2.39 o                         
   4   5   6          9.20         13.22         1.79 o                         
   5   5   6         15.79         18.19         2.13 o                         
  -8   6   6          7.07          6.20         1.94 o                         
  -7   6   6          3.50         -0.58         4.44 o                         
  -6   6   6         31.11         32.39         2.17 o                         
  -5   6   6          9.77          8.26         2.13 o                         
  -4   6   6          3.25         -0.44         4.76 o                         
  -3   6   6         50.16         49.40         2.56 o                         
  -2   6   6         12.85         14.48         1.92 o                         
  -1   6   6          9.60         10.79         1.81 o                         
   0   6   6         20.94         19.36         2.07 o                         
   1   6   6          3.75          2.34         4.84 o                         
   2   6   6          8.11          8.52         1.54 o                         
   3   6   6          6.27          0.00         5.33 o                         
   4   6   6          3.72          4.53         1.66 o                         
  -8   7   6          2.63          0.72         4.74 o                         
  -7   7   6          7.43          8.63         2.05 o                         
  -6   7   6          1.38          2.44         3.86 o                         
  -5   7   6         20.48         17.62         2.20 o                         
  -4   7   6         15.34         16.95         2.07 o                         
  -3   7   6         21.60         20.61         2.31 o                         
  -2   7   6          0.22         -1.91         4.99 o                         
  -1   7   6          3.42          6.36         1.75 o                         
   0   7   6          4.68          4.83         1.34 o                         
   1   7   6          0.63          2.24         3.80 o                         
   2   7   6          0.29         -0.59         4.33 o                         
   3   7   6          0.62          1.98         1.59 o                         
  -7   8   6          2.42          1.60         5.99 o                         
  -6   8   6          0.98         -5.28         5.78 o                         
  -5   8   6          0.03         -5.74         5.74 o                         
  -4   8   6          3.26          0.63         5.17 o                         
  -3   8   6          3.98          2.37         4.75 o                         
  -2   8   6          0.52          1.46         1.59 o                         
  -1   8   6          3.74          3.19         1.69 o                         
   0   8   6         12.33         13.72         1.94 o                         
   1   8   6          0.32         -4.21         4.21 o                         
   2   8   6          2.70         -0.68         5.29 o                         
  -6   9   6          2.97          3.43         2.49 o                         
  -5   9   6          0.05          1.61         6.35 o                         
  -4   9   6          0.92         -1.23         2.21 o                         
  -3   9   6          0.58          1.67         1.76 o                         
  -2   9   6          8.37         11.22         1.92 o                         
  -1   9   6          0.02          0.28         1.77 o                         
   0   9   6          0.09         -1.36         5.48 o                         
  -1 -10   7          0.81          1.46         4.85 o                         
   0 -10   7          0.18         -4.91         4.91 o                         
   1 -10   7          1.88          0.00         5.69 o                         
   2 -10   7          0.62          0.00         5.13 o                         
   3 -10   7          1.91         -5.27         5.27 o                         
   4 -10   7         12.83         14.22         2.16 o                         
   5 -10   7          4.42          2.48         5.40 o                         
  -3  -9   7          3.16          4.16         2.12 o                         
  -2  -9   7          9.80          7.14         2.10 o                         
  -1  -9   7          3.59          1.89         4.49 o                         
   0  -9   7          2.47          4.25         1.81 o                         
   1  -9   7          2.37          2.94         4.74 o                         
   2  -9   7         42.39         41.93         2.79 o                         
   3  -9   7          2.13          0.00         4.59 o                         
   4  -9   7          1.37          2.50         1.58 o                         
   5  -9   7          9.61          7.02         1.90 o                         
   6  -9   7         12.73         12.96         2.09 o                         
  -4  -8   7         14.06         15.47         2.08 o                         
  -3  -8   7          0.06         -4.90         4.90 o                         
  -2  -8   7         10.42         13.32         1.94 o                         
  -1  -8   7         23.45         21.46         2.05 o                         
   0  -8   7         32.23         28.66         2.59 o                         
   1  -8   7         71.15         68.44         3.25 o                         
   2  -8   7         36.96         40.83         2.86 o                         
   3  -8   7          0.21         -4.06         4.60 o                         
   4  -8   7          1.19         -3.55         4.27 o                         
   5  -8   7         20.53         22.86         2.05 o                         
   6  -8   7          9.38          4.40         1.96 o                         
   7  -8   7          0.23         -5.52         5.52 o                         
  -5  -7   7         18.46         17.23         2.44 o                         
  -4  -7   7         27.27         28.74         2.27 o                         
  -3  -7   7          0.85          1.12         3.45 o                         
  -2  -7   7          5.53          2.50         2.04 o                         
  -1  -7   7         50.28         54.87         2.72 o                         
   0  -7   7         24.28         24.79         2.17 o                         
   1  -7   7          5.20          0.86         4.74 o                         
   2  -7   7          6.18          3.02         4.74 o                         
   3  -7   7         22.78         27.08         2.40 o                         
   4  -7   7          1.85          1.38         4.87 o                         
   5  -7   7          0.18         -1.07         4.29 o                         
   6  -7   7          0.67         -1.82         1.82 o                         
   7  -7   7         18.72         -2.71         7.67 o                         
  -6  -6   7          0.04         -2.89         5.10 o                         
  -5  -6   7         17.99         21.19         2.00 o                         
  -4  -6   7          0.59          1.63         3.12 o                         
  -3  -6   7         16.57         16.06         2.09 o                         
  -2  -6   7          0.20          1.14         1.50 o                         
  -1  -6   7         31.03         32.40         2.12 o                         
   0  -6   7         32.73         38.63         2.55 o                         
   1  -6   7         17.08         14.35         2.17 o                         
   2  -6   7          0.79          1.07         1.90 o                         
   3  -6   7         92.02         89.18         3.04 o                         
   4  -6   7        194.55        188.22         5.97 o                         
   5  -6   7          0.65         -4.99         5.09 o                         
   6  -6   7         11.67         12.26         1.95 o                         
   7  -6   7          9.66         10.04         2.05 o                         
   8  -6   7          4.23          3.44         2.08 o                         
  -7  -5   7         10.27          9.73         2.15 o                         
  -6  -5   7          7.87          6.92         1.74 o                         
  -5  -5   7          0.11         -4.23         4.23 o                         
  -4  -5   7         89.46         87.15         3.15 o                         
  -3  -5   7          3.26         -4.50         4.50 o                         
  -2  -5   7          0.06          2.19         3.81 o                         
  -1  -5   7          0.58         -3.32         4.01 o                         
   0  -5   7        105.42        114.31         3.57 o                         
   1  -5   7        213.52        211.74         6.36 o                         
   2  -5   7        701.89        713.30        16.15 o                         
   3  -5   7          4.62          4.48         1.92 o                         
   4  -5   7          1.18          0.79         4.25 o                         
   5  -5   7         18.34         18.73         2.38 o                         
   6  -5   7          5.14          1.44         1.74 o                         
   7  -5   7          0.06          0.63         4.45 o                         
   8  -5   7          0.69         -0.73         5.01 o                         
  -7  -4   7          0.35          0.66         4.33 o                         
  -6  -4   7          1.42          1.17         3.89 o                         
  -5  -4   7         25.96         29.57         2.26 o                         
  -4  -4   7         82.49         79.95         2.85 o                         
  -3  -4   7         60.16         60.23         2.49 o                         
  -2  -4   7          9.64          8.28         1.48 o                         
  -1  -4   7         80.90         76.26         2.56 o                         
   0  -4   7        270.11        320.15         6.86 o                         
   1  -4   7        394.93        432.69        11.28 o                         
   2  -4   7        199.26        184.29         5.73 o                         
   3  -4   7        252.43        267.97         7.34 o                         
   4  -4   7          0.28         -0.38         4.20 o                         
   5  -4   7         22.88         25.27         2.10 o                         
   6  -4   7         63.00         67.40         3.14 o                         
   7  -4   7          2.89          3.77         1.58 o                         
   8  -4   7          2.72          1.43         4.75 o                         
  -8  -3   7          5.16         -2.16         5.15 o                         
  -7  -3   7          0.00         -1.82         3.79 o                         
  -6  -3   7          9.53         11.43         1.54 o                         
  -5  -3   7        103.13        100.94         3.44 o                         
  -4  -3   7          3.20         -1.49         1.67 o                         
  -3  -3   7         24.94         24.40         1.70 o                         
  -2  -3   7        389.18        376.83        10.51 o                         
  -1  -3   7         33.20         32.43         1.38 o                         
   0  -3   7        414.80        411.01         9.93 o                         
   1  -3   7        206.55        192.27         5.09 o                         
   2  -3   7        375.24        399.29        10.50 o                         
   3  -3   7        164.53        179.70         4.69 o                         
   4  -3   7          5.01          3.81         1.63 o                         
   5  -3   7         48.33         47.92         2.48 o                         
   6  -3   7          3.31          4.56         1.80 o                         
   7  -3   7          9.23          9.66         1.79 o                         
   8  -3   7          0.01          2.11         3.65 o                         
  -8  -2   7          1.82         -0.65         3.89 o                         
  -7  -2   7          7.24          7.74         1.58 o                         
  -6  -2   7          0.80          3.60         1.47 o                         
  -5  -2   7          7.78          7.21         1.43 o                         
  -4  -2   7         30.97         31.15         1.99 o                         
  -3  -2   7         31.60         29.71         1.66 o                         
  -2  -2   7          4.62          2.34         0.91 o                         
  -1  -2   7        128.27        130.57         3.97 o                         
   0  -2   7         14.89         20.33         1.16 o                         
   1  -2   7         83.23        113.33         3.08 o                         
   2  -2   7         22.13         15.19         1.25 o                         
   3  -2   7          0.76         -0.10         1.34 o                         
   4  -2   7          0.75          2.10         3.63 o                         
   5  -2   7         54.60         55.72         2.55 o                         
   6  -2   7         49.13         48.32         2.73 o                         
   7  -2   7          0.37          1.19         1.51 o                         
   8  -2   7          4.18         -0.70         3.35 o                         
  -8  -1   7         10.01         12.33         1.81 o                         
  -7  -1   7          1.42         -4.43         4.43 o                         
  -6  -1   7          0.12         -3.23         4.04 o                         
  -5  -1   7         37.45         39.62         2.16 o                         
  -4  -1   7          0.42         -1.26         3.09 o                         
  -3  -1   7        466.20        501.27        11.78 o                         
  -2  -1   7         29.49         30.04         1.31 o                         
  -1  -1   7        544.09        591.12        10.64 o                         
   0  -1   7       1220.28       1219.65        15.03 o                         
   1  -1   7         12.60         14.83         1.07 o                         
   2  -1   7          2.82          3.53         1.03 o                         
   3  -1   7         82.73         87.13         2.65 o                         
   4  -1   7         85.70         84.79         2.73 o                         
   5  -1   7         11.13         19.33         1.80 o                         
   6  -1   7          3.02          3.41         1.27 o                         
   7  -1   7          1.38          1.82         3.49 o                         
   8  -1   7         10.17         15.34         1.93 o                         
  -9   0   7          5.99          2.54         3.64 o                         
  -8   0   7         24.52         25.24         2.84 o                         
  -7   0   7         28.38         26.08         1.33 o                         
  -6   0   7         11.57          7.87         1.18 o                         
  -5   0   7         83.81         78.16         3.26 o                         
  -4   0   7        531.48        528.41         9.31 o                         
  -3   0   7        297.38        330.03        12.83 o                         
  -2   0   7       3311.00       3324.86        34.62 o                         
  -1   0   7        137.22        142.54         2.77 o                         
   0   0   7          4.89          4.67         0.62 o                         
   1   0   7          2.47          5.03         1.11 o                         
   2   0   7        108.17        102.74         5.68 o                         
   3   0   7         45.19         45.39         1.45 o                         
   4   0   7        145.63        138.55         2.76 o                         
   5   0   7         24.48         23.10         1.42 o                         
   6   0   7          0.56          0.59         1.20 o                         
   7   0   7          0.58         -0.22         4.56 o                         
  -9   1   7          3.60          3.55         1.56 o                         
  -8   1   7          2.81          2.33         1.36 o                         
  -7   1   7          0.06         -0.99         4.31 o                         
  -6   1   7        108.77        115.91         4.07 o                         
  -5   1   7         66.88         62.44         2.50 o                         
  -4   1   7          2.15          2.52         1.41 o                         
  -3   1   7        208.56        225.39         5.65 o                         
  -2   1   7         98.17        115.80         3.15 o                         
  -1   1   7        128.39        125.88         3.90 o                         
   0   1   7         40.03         42.15         1.40 o                         
   1   1   7         32.05         39.06         1.47 o                         
   2   1   7         47.96         56.30         1.97 o                         
   3   1   7         22.81         20.85         1.74 o                         
   4   1   7          0.45         -0.79         3.58 o                         
   5   1   7          0.11         -2.33         3.65 o                         
   6   1   7          7.42          8.76         1.60 o                         
   7   1   7          0.45          0.45         1.42 o                         
  -9   2   7          1.72          3.22         1.50 o                         
  -8   2   7         15.24         18.24         1.68 o                         
  -7   2   7         23.59         25.09         2.08 o                         
  -6   2   7        101.79        103.23         3.10 o                         
  -5   2   7          0.99          1.86         1.52 o                         
  -4   2   7         94.11         97.27         2.90 o                         
  -3   2   7          4.06          1.91         1.09 o                         
  -2   2   7          7.74          8.62         1.07 o                         
  -1   2   7          7.92          8.75         1.04 o                         
   0   2   7         28.28         29.82         1.35 o                         
   1   2   7          6.02          5.93         1.27 o                         
   2   2   7          0.17         -4.11         4.11 o                         
   3   2   7          0.99          0.37         3.83 o                         
   4   2   7         17.72         16.95         1.81 o                         
   5   2   7          7.95          8.47         1.47 o                         
   6   2   7         10.50         10.86         1.79 o                         
   7   2   7          0.16          2.20         1.51 o                         
  -9   3   7          0.87          0.68         3.42 o                         
  -8   3   7          0.00         -1.75         3.04 o                         
  -7   3   7          4.74          2.93         1.48 o                         
  -6   3   7         22.11         20.17         2.08 o                         
  -5   3   7         25.17         24.45         2.03 o                         
  -4   3   7         57.81         63.42         2.43 o                         
  -3   3   7          0.21          0.90         3.26 o                         
  -2   3   7        167.81        193.82         5.62 o                         
  -1   3   7        447.60        445.08        11.63 o                         
   0   3   7         46.47         47.56         2.06 o                         
   1   3   7         39.18         33.78         1.97 o                         
   2   3   7         33.39         36.72         2.10 o                         
   3   3   7          1.50         -0.42         3.02 o                         
   4   3   7         10.88         10.66         1.79 o                         
   5   3   7          0.02         -3.53         3.53 o                         
   6   3   7         18.57         19.37         2.05 o                         
  -9   4   7          0.40          5.76         1.53 o                         
  -7   4   7         30.58         29.05         2.04 o                         
  -6   4   7          6.93          6.56         1.80 o                         
  -5   4   7         94.93         95.02         3.03 o                         
  -4   4   7         93.84         97.79         3.10 o                         
  -3   4   7          2.97         -2.07         4.38 o                         
  -2   4   7        109.08        115.07         3.01 o                         
  -1   4   7          0.45          2.31         3.82 o                         
   0   4   7         32.89         30.29         2.14 o                         
   1   4   7          0.61          1.84         3.22 o                         
   2   4   7         54.25         48.54         2.42 o                         
   3   4   7         13.15         15.05         2.07 o                         
   4   4   7          9.98          2.18         4.15 o                         
   5   4   7         12.51         13.48         1.72 o                         
  -9   5   7          8.03          8.96         1.83 o                         
  -8   5   7         53.40         55.67         2.83 o                         
  -7   5   7          0.11         -3.86         3.86 o                         
  -6   5   7         15.17         10.89         2.16 o                         
  -5   5   7         30.73         33.14         2.32 o                         
  -4   5   7          8.32          3.60         1.70 o                         
  -3   5   7         22.12         22.84         2.09 o                         
  -2   5   7          0.05         -2.97         3.72 o                         
  -1   5   7        277.86        258.49         7.77 o                         
   0   5   7         52.53         47.31         2.34 o                         
   1   5   7          3.31          1.78         1.59 o                         
   2   5   7          7.68          4.74         1.96 o                         
   3   5   7          1.17         -1.62         3.86 o                         
   4   5   7          0.19          1.22         3.77 o                         
   5   5   7          4.14          6.12         1.82 o                         
  -8   6   7          8.52          8.66         1.88 o                         
  -7   6   7          0.51          0.00         4.15 o                         
  -6   6   7          1.03          2.48         1.40 o                         
  -5   6   7         36.81         36.49         2.76 o                         
  -4   6   7          5.75          1.34         2.16 o                         
  -3   6   7          1.15          1.40         1.89 o                         
  -2   6   7        145.95        146.71         4.61 o                         
  -1   6   7          2.07          2.24         1.65 o                         
   0   6   7          2.87          3.33         1.68 o                         
   1   6   7          2.09         -0.49         3.81 o                         
   2   6   7          0.33          2.24         3.82 o                         
   3   6   7         36.28         39.69         2.49 o                         
   4   6   7          5.46          2.61         1.81 o                         
  -8   7   7          0.97         -7.23         7.23 o                         
  -7   7   7          4.06         -5.23         5.23 o                         
  -6   7   7          1.97          0.64         4.18 o                         
  -5   7   7          6.96          1.22         5.43 o                         
  -4   7   7         38.99         36.96         2.41 o                         
  -3   7   7         34.89         35.94         2.28 o                         
  -2   7   7          1.91          2.05         1.42 o                         
  -1   7   7         19.65         20.95         1.98 o                         
   0   7   7          3.86          3.84         1.42 o                         
   1   7   7          0.39          0.17         1.45 o                         
   2   7   7          1.45          2.73         1.54 o                         
   3   7   7          0.26         -4.48         4.48 o                         
  -7   8   7         16.90         18.02         2.86 o                         
  -6   8   7          1.85          2.45         2.12 o                         
  -5   8   7          1.14         -5.06         5.26 o                         
  -4   8   7          7.44         13.14         2.06 o                         
  -3   8   7          1.71         -0.62         5.03 o                         
  -2   8   7          2.05         -1.20         4.78 o                         
  -1   8   7          0.08         -1.74         3.62 o                         
   0   8   7          4.37          3.26         1.74 o                         
   1   8   7          8.61          5.65         1.95 o                         
  -6   9   7          0.06         -3.52         5.84 o                         
  -5   9   7          1.30         -3.36         6.62 o                         
  -4   9   7          2.63          1.61         6.64 o                         
  -3   9   7          1.72          4.23         2.17 o                         
  -2   9   7          2.27         -4.18         5.40 o                         
  -1   9   7          2.20          5.36         1.87 o                         
   0   9   7          0.02          0.71         4.66 o                         
  -1 -10   8          3.52          5.15         2.08 o                         
   0 -10   8         10.23         10.88         2.16 o                         
   1 -10   8          5.75          4.76         1.95 o                         
   2 -10   8          0.69         -1.30         5.45 o                         
   3 -10   8          7.85          2.60         6.29 o                         
   4 -10   8         18.57         18.93         2.26 o                         
   5 -10   8          0.20         -5.63         5.63 o                         
  -3  -9   8          0.13          2.43         2.02 o                         
  -2  -9   8          2.07          5.62         1.85 o                         
  -1  -9   8          6.21          7.43         1.85 o                         
   0  -9   8          0.43          0.00         3.38 o                         
   1  -9   8         11.57         11.58         1.94 o                         
   2  -9   8          0.00         -1.89         1.89 o                         
   3  -9   8          0.13         -0.50         1.74 o                         
   4  -9   8          3.54          3.26         1.79 o                         
   5  -9   8          0.18          0.41         1.70 o                         
   6  -9   8          8.14          9.23         1.95 o                         
  -4  -8   8          0.13          0.72         5.67 o                         
  -3  -8   8          2.81          3.74         1.68 o                         
  -2  -8   8         12.05         14.50         1.91 o                         
  -1  -8   8         24.43         24.22         2.04 o                         
   0  -8   8          0.24          2.10         3.79 o                         
   1  -8   8          0.00          0.68         2.06 o                         
   2  -8   8          4.66          3.11         5.24 o                         
   3  -8   8          3.16          3.02         1.58 o                         
   4  -8   8          5.88          5.69         1.72 o                         
   5  -8   8          0.29         -1.11         4.44 o                         
   6  -8   8         13.30         15.13         2.18 o                         
   7  -8   8         15.94         16.04         2.44 o                         
  -5  -7   8          0.02          1.62         1.75 o                         
  -4  -7   8          1.94          2.25         1.79 o                         
  -3  -7   8          7.96          4.61         1.66 o                         
  -2  -7   8         46.78         44.01         2.76 o                         
  -1  -7   8          5.55          2.81         4.73 o                         
   0  -7   8          5.70          4.04         1.90 o                         
   1  -7   8         56.47         55.51         2.81 o                         
   2  -7   8         34.96         35.18         2.67 o                         
   3  -7   8        129.76        131.51         4.14 o                         
   4  -7   8          0.70          1.90         4.31 o                         
   5  -7   8         12.34         12.69         1.88 o                         
   6  -7   8         15.84         14.75         2.11 o                         
   7  -7   8          7.64          1.39         5.72 o                         
  -6  -6   8          2.12         -1.55         1.80 o                         
  -5  -6   8         40.80         41.36         2.58 o                         
  -4  -6   8        114.34        111.95         3.52 o                         
  -3  -6   8         46.66         45.10         2.52 o                         
  -2  -6   8        192.83        181.32         4.99 o                         
  -1  -6   8         21.13         23.18         2.06 o                         
   0  -6   8        123.37        121.33         3.64 o                         
   1  -6   8         27.72         25.38         2.25 o                         
   2  -6   8          0.00         -0.75         4.30 o                         
   3  -6   8          8.00         10.20         1.92 o                         
   4  -6   8         38.70         37.69         2.51 o                         
   5  -6   8         58.68         61.62         2.92 o                         
   6  -6   8          0.04         -1.36         1.58 o                         
   7  -6   8          4.89          0.68         5.61 o                         
   8  -6   8          0.06         -2.16         2.16 o                         
  -7  -5   8         12.15         -2.98         6.65 o                         
  -6  -5   8          0.00         -0.27         1.39 o                         
  -5  -5   8         26.62         31.88         1.99 o                         
  -4  -5   8         24.19         27.28         2.21 o                         
  -3  -5   8         39.35         40.40         2.28 o                         
  -2  -5   8         22.87         24.25         1.92 o                         
  -1  -5   8        246.68        246.03         7.27 o                         
   0  -5   8         57.90         55.54         2.39 o                         
   1  -5   8          2.21          2.26         1.76 o                         
   2  -5   8         89.90         79.06         2.77 o                         
   3  -5   8         69.04         65.85         2.71 o                         
   4  -5   8          2.93          2.14         1.78 o                         
   5  -5   8          0.61          0.00         4.65 o                         
   6  -5   8         28.37         23.34         2.31 o                         
   7  -5   8          4.24          7.14         1.81 o                         
   8  -5   8          6.35          3.17         2.15 o                         
  -7  -4   8          7.69          9.13         1.73 o                         
  -6  -4   8          1.26         -4.43         4.43 o                         
  -5  -4   8          0.82         -3.02         3.90 o                         
  -4  -4   8         11.28         12.57         1.66 o                         
  -3  -4   8          3.02         -0.74         4.01 o                         
  -2  -4   8        169.73        169.04         4.85 o                         
  -1  -4   8        315.02        333.72         7.59 o                         
   0  -4   8        201.62        184.84         5.64 o                         
   1  -4   8         35.51         43.82         1.94 o                         
   2  -4   8          4.12         -0.31         4.12 o                         
   3  -4   8         80.15         69.74         2.66 o                         
   4  -4   8        210.30        192.30         6.87 o                         
   5  -4   8         94.25        101.26         3.35 o                         
   6  -4   8          0.04          2.23         3.53 o                         
   7  -4   8          5.45          1.94         5.36 o                         
   8  -4   8          3.93          7.51         2.00 o                         
  -8  -3   8          2.42          2.91         4.60 o                         
  -7  -3   8          1.36         -4.38         4.38 o                         
  -6  -3   8          1.38         -0.52         2.84 o                         
  -5  -3   8         10.31          9.30         1.74 o                         
  -4  -3   8         39.36         42.20         2.14 o                         
  -3  -3   8         56.48         59.29         2.19 o                         
  -2  -3   8          6.25         -1.66         3.24 o                         
  -1  -3   8        142.69        120.74         3.58 o                         
   0  -3   8         79.31         82.26         2.61 o                         
   1  -3   8        372.57        394.80        10.39 o                         
   2  -3   8         24.89         22.49         1.57 o                         
   3  -3   8         63.48         66.23         2.45 o                         
   4  -3   8         12.59         10.61         1.93 o                         
   5  -3   8          0.05         -0.23         1.68 o                         
   6  -3   8          7.17          7.18         1.44 o                         
   7  -3   8         25.62         28.51         2.30 o                         
   8  -3   8          7.02          7.70         1.99 o                         
  -8  -2   8         15.84         16.33         2.09 o                         
  -7  -2   8          4.85          5.65         1.54 o                         
  -6  -2   8         99.23         99.08         3.38 o                         
  -5  -2   8          4.91          7.07         1.50 o                         
  -4  -2   8          0.69         -0.18         1.37 o                         
  -3  -2   8        102.38        104.24         2.89 o                         
  -2  -2   8         15.00         12.96         1.15 o                         
  -1  -2   8        548.04        541.09        11.56 o                         
   0  -2   8       2225.25       2313.02        22.68 o                         
   1  -2   8        206.38        204.96         5.14 o                         
   2  -2   8         72.72         70.71         2.09 o                         
   3  -2   8          8.24          6.45         1.50 o                         
   4  -2   8        113.69        120.18         3.49 o                         
   5  -2   8          7.00          6.42         1.87 o                         
   6  -2   8          3.51          3.83         1.36 o                         
   7  -2   8         17.05         21.15         2.00 o                         
   8  -2   8          0.09         -4.02         4.02 o                         
  -8  -1   8          0.15         -1.07         1.54 o                         
  -7  -1   8         15.02         15.50         1.68 o                         
  -6  -1   8         53.77         54.25         2.63 o                         
  -5  -1   8         30.54         29.56         2.05 o                         
  -4  -1   8          7.54          5.89         1.51 o                         
  -3  -1   8        123.76        113.24         3.05 o                         
  -2  -1   8        277.06        266.82         5.84 o                         
  -1  -1   8         60.10         63.24         1.74 o                         
   0  -1   8        194.79        194.80         4.84 o                         
   1  -1   8        125.40        132.46         3.47 o                         
   2  -1   8         68.14         74.28         2.16 o                         
   3  -1   8        212.77        235.47         6.57 o                         
   4  -1   8          4.25         -1.49         4.02 o                         
   5  -1   8          3.28          2.25         3.81 o                         
   6  -1   8          0.54          1.55         1.20 o                         
   7  -1   8          0.61          0.63         4.71 o                         
  -9   0   8          6.84          7.37         1.34 o                         
  -8   0   8          5.03          2.06         3.94 o                         
  -7   0   8          2.95         -1.30         2.86 o                         
  -6   0   8         29.83         30.14         1.59 o                         
  -5   0   8          6.84          8.88         1.81 o                         
  -4   0   8        775.41        784.35        11.60 o                         
  -3   0   8        168.84        178.25         3.86 o                         
  -2   0   8         22.58         30.75         0.95 o                         
  -1   0   8        390.01        396.14        11.15 o                         
   0   0   8         94.61         84.95         1.85 o                         
   1   0   8        202.68        221.53         3.93 o                         
   2   0   8        152.62        155.15         8.72 o                         
   3   0   8         10.44         12.57         1.19 o                         
   4   0   8         35.85         34.50         1.55 o                         
   5   0   8         18.63         18.00         1.95 o                         
   6   0   8          6.60          8.08         1.50 o                         
   7   0   8          1.10          2.59         1.47 o                         
  -9   1   8          5.41          5.03         1.73 o                         
  -8   1   8         29.86         32.33         2.15 o                         
  -7   1   8          0.18          2.07         3.25 o                         
  -6   1   8          0.22         -1.28         3.95 o                         
  -5   1   8         96.37         91.84         2.92 o                         
  -4   1   8          7.79          9.14         1.50 o                         
  -3   1   8         23.70         28.07         1.44 o                         
  -2   1   8        252.74        252.01         5.80 o                         
  -1   1   8        307.46        299.24         8.79 o                         
   0   1   8        116.79        115.00         3.39 o                         
   1   1   8        139.46        134.37         3.79 o                         
   2   1   8        215.00        221.42         6.48 o                         
   3   1   8         72.81         64.81         2.52 o                         
   4   1   8         36.82         38.78         2.13 o                         
   5   1   8          0.33          1.48         2.85 o                         
   6   1   8          0.06          1.02         1.38 o                         
   7   1   8          5.10          6.80         1.69 o                         
  -9   2   8          1.00          1.20         1.68 o                         
  -8   2   8          2.66          2.54         1.40 o                         
  -7   2   8         13.11         16.31         1.63 o                         
  -6   2   8          2.44          1.72         3.75 o                         
  -5   2   8         78.76         77.60         2.77 o                         
  -4   2   8         14.32         18.35         1.64 o                         
  -3   2   8         12.84         15.41         1.52 o                         
  -2   2   8        114.39         97.76         2.62 o                         
  -1   2   8        696.87        704.83        14.23 o                         
   0   2   8        262.06        269.76         6.53 o                         
   1   2   8        141.37        151.84         5.55 o                         
   2   2   8        110.47        106.42         2.94 o                         
   3   2   8          9.29          8.91         1.55 o                         
   4   2   8         10.98          7.70         1.87 o                         
   5   2   8          0.14         -2.15         3.31 o                         
   6   2   8          1.14          5.05         1.50 o                         
  -9   3   8          0.39         -1.40         4.07 o                         
  -8   3   8          0.01         -4.05         4.05 o                         
  -7   3   8          1.11          1.21         1.38 o                         
  -6   3   8         56.50         53.67         2.66 o                         
  -5   3   8         69.09         72.63         2.66 o                         
  -4   3   8         91.63         90.05         2.83 o                         
  -3   3   8         35.36         31.43         2.01 o                         
  -2   3   8          0.72         -0.05         1.35 o                         
  -1   3   8          5.62          4.43         1.52 o                         
   0   3   8        241.93        262.67         7.00 o                         
   1   3   8         24.69         25.50         1.96 o                         
   2   3   8          2.02         -0.64         1.38 o                         
   3   3   8          0.55         -3.63         3.63 o                         
   4   3   8          0.05         -2.71         2.71 o                         
   5   3   8          3.31         -1.18         4.26 o                         
   6   3   8          1.66          2.10         4.35 o                         
  -9   4   8          4.08          2.83         4.79 o                         
  -8   4   8          0.64          0.36         1.50 o                         
  -7   4   8          3.06          2.18         1.44 o                         
  -6   4   8         11.76         10.69         2.03 o                         
  -5   4   8         59.23         61.41         2.63 o                         
  -4   4   8          5.41          5.97         1.59 o                         
  -3   4   8          0.02         -4.41         4.41 o                         
  -2   4   8        133.11        142.94         4.14 o                         
  -1   4   8          0.09         -3.94         3.94 o                         
   0   4   8         60.26         59.60         2.52 o                         
   1   4   8          0.56          1.58         1.45 o                         
   2   4   8          1.41          1.97         1.48 o                         
   3   4   8          0.02         -0.22         1.17 o                         
   4   4   8          3.09         -3.54         4.79 o                         
   5   4   8          8.32          7.12         1.85 o                         
  -8   5   8          1.98         -2.56         3.94 o                         
  -7   5   8          1.13          2.85         1.46 o                         
  -6   5   8          6.31          3.95         1.51 o                         
  -5   5   8          4.02          4.92         1.85 o                         
  -4   5   8         29.61         28.62         2.23 o                         
  -3   5   8          7.49          7.10         1.82 o                         
  -2   5   8          1.35         -3.16         3.58 o                         
  -1   5   8         30.76         29.65         2.24 o                         
   0   5   8          9.62          9.87         1.72 o                         
   1   5   8          0.17          0.00         3.50 o                         
   2   5   8          0.23          0.50         2.52 o                         
   3   5   8         20.42         21.92         1.96 o                         
   4   5   8          6.77          6.77         1.76 o                         
  -8   6   8          1.88         -5.46         5.46 o                         
  -7   6   8          0.01          1.26         3.55 o                         
  -6   6   8          0.11         -1.72         4.08 o                         
  -5   6   8          0.24          1.85         1.40 o                         
  -4   6   8        195.99        206.03         6.75 o                         
  -3   6   8        207.79        207.55         5.72 o                         
  -2   6   8          1.42         -0.92         4.73 o                         
  -1   6   8         10.14         12.45         1.87 o                         
   0   6   8          3.93          5.59         1.67 o                         
   1   6   8          6.68          5.50         1.41 o                         
   2   6   8          2.59          2.35         3.99 o                         
   3   6   8          1.21          1.28         4.76 o                         
   4   6   8          5.78         10.51         1.82 o                         
  -8   7   8         13.27         10.80         2.40 o                         
  -7   7   8          3.87          2.88         5.49 o                         
  -6   7   8          4.88          3.65         1.89 o                         
  -5   7   8          2.42          2.66         1.75 o                         
  -4   7   8          0.21          0.00         5.20 o                         
  -3   7   8          0.04          0.55         3.89 o                         
  -2   7   8         15.39         14.22         1.88 o                         
  -1   7   8          2.35          1.62         4.08 o                         
   0   7   8          0.58          4.46         1.37 o                         
   1   7   8          4.56          4.71         1.53 o                         
   2   7   8          2.80          3.67         1.52 o                         
  -7   8   8          0.82          2.63         6.96 o                         
  -6   8   8          0.94          2.42         5.76 o                         
  -5   8   8          1.42         -0.75         5.45 o                         
  -4   8   8          5.31          5.72         2.13 o                         
  -3   8   8          5.02         -3.19         5.67 o                         
  -2   8   8         10.41         10.89         1.90 o                         
  -1   8   8          0.51         -4.55         4.55 o                         
   0   8   8          1.35         -5.10         5.10 o                         
   1   8   8          3.77          2.73         4.31 o                         
  -5   9   8          0.06          0.49         2.32 o                         
  -4   9   8          0.01         -5.91         6.48 o                         
  -3   9   8          0.22         -0.80         5.80 o                         
  -2   9   8          2.47          2.55         2.20 o                         
  -1   9   8          6.47          7.09         2.11 o                         
  -1 -10   9          3.28          4.34         2.09 o                         
   0 -10   9          0.05         -2.75         5.15 o                         
   1 -10   9          0.24         -4.64         5.09 o                         
   2 -10   9          0.11          1.97         1.87 o                         
   3 -10   9          1.07         -1.28         5.57 o                         
   4 -10   9          0.06          3.05         5.15 o                         
  -3  -9   9          0.76          0.00         4.67 o                         
  -2  -9   9          7.29          4.38         2.12 o                         
  -1  -9   9          1.48         -0.64         4.12 o                         
   0  -9   9          3.61          4.58         1.92 o                         
   1  -9   9          2.32         -1.84         4.86 o                         
   2  -9   9          8.79         13.02         1.99 o                         
   3  -9   9          0.22          2.52         1.64 o                         
   4  -9   9          0.33         -2.19         4.11 o                         
   5  -9   9          7.38          1.15         5.69 o                         
   6  -9   9          6.74          5.40         1.84 o                         
  -4  -8   9          0.05         -3.01         4.64 o                         
  -3  -8   9          1.01          1.70         1.68 o                         
  -2  -8   9          2.26          1.96         1.74 o                         
  -1  -8   9          8.36          7.00         1.74 o                         
   0  -8   9         80.50         70.26         2.91 o                         
   1  -8   9          4.13          6.42         1.68 o                         
   2  -8   9          0.20          0.31         1.49 o                         
   3  -8   9          0.22         -4.32         4.32 o                         
   4  -8   9          7.80          9.73         1.80 o                         
   5  -8   9          0.13          2.49         1.57 o                         
   6  -8   9          9.15          7.51         1.96 o                         
  -5  -7   9          5.01          5.51         1.77 o                         
  -4  -7   9         62.53         58.06         2.94 o                         
  -3  -7   9         23.79         22.53         2.14 o                         
  -2  -7   9          0.09          2.09         4.17 o                         
  -1  -7   9          0.01         -0.55         1.80 o                         
   0  -7   9          9.15          8.39         2.00 o                         
   1  -7   9        117.81        118.16         3.57 o                         
   2  -7   9          4.81          7.86         1.95 o                         
   3  -7   9          5.85          6.62         2.17 o                         
   4  -7   9         28.31         27.50         2.06 o                         
   5  -7   9          0.89         -3.89         4.49 o                         
   6  -7   9          7.51          9.36         1.96 o                         
   7  -7   9          6.40          8.34         2.05 o                         
  -6  -6   9          1.19          2.93         4.63 o                         
  -5  -6   9          2.30          4.04         1.52 o                         
  -4  -6   9          2.31          4.29         1.43 o                         
  -3  -6   9          0.00         -1.47         4.42 o                         
  -2  -6   9          2.89         -0.89         4.16 o                         
  -1  -6   9          1.18         -1.77         1.77 o                         
   0  -6   9          7.98          6.84         1.80 o                         
   1  -6   9          0.13          1.57         3.91 o                         
   2  -6   9        158.58        147.32         5.23 o                         
   3  -6   9        118.08        121.00         3.71 o                         
   4  -6   9          3.53          4.80         1.91 o                         
   5  -6   9         76.83         78.10         2.92 o                         
   6  -6   9         24.60         28.39         2.27 o                         
   7  -6   9          7.32          9.92         2.14 o                         
  -7  -5   9          7.79          8.57         2.03 o                         
  -6  -5   9          6.02          4.85         1.63 o                         
  -5  -5   9          2.62          0.58         4.73 o                         
  -4  -5   9         70.63         70.55         3.02 o                         
  -3  -5   9          1.91          2.21         1.62 o                         
  -2  -5   9         56.56         61.71         2.56 o                         
  -1  -5   9          1.45          1.57         1.65 o                         
   0  -5   9         81.72         84.46         2.80 o                         
   1  -5   9        167.53        159.37         5.02 o                         
   2  -5   9         82.21         86.29         2.86 o                         
   3  -5   9         14.31         15.60         1.93 o                         
   4  -5   9        147.13        149.84         4.09 o                         
   5  -5   9         28.33         31.13         2.36 o                         
   6  -5   9         11.42         10.46         1.84 o                         
   7  -5   9          1.95          2.37         1.75 o                         
  -7  -4   9          2.76         -1.44         1.77 o                         
  -6  -4   9          0.00         -0.60         2.89 o                         
  -5  -4   9        103.93        102.11         3.61 o                         
  -4  -4   9         59.76         66.27         2.77 o                         
  -3  -4   9          6.55          7.22         1.57 o                         
  -2  -4   9         11.87         12.64         1.65 o                         
  -1  -4   9          6.66          7.10         1.56 o                         
   0  -4   9         39.40         52.41         2.12 o                         
   1  -4   9         67.65         74.03         2.48 o                         
   2  -4   9          0.06          2.27         3.57 o                         
   3  -4   9         26.21         22.29         2.07 o                         
   4  -4   9        284.03        283.82         8.44 o                         
   5  -4   9          3.08         -1.96         5.11 o                         
   6  -4   9          0.51          0.58         3.83 o                         
   7  -4   9          0.73         -5.29         5.29 o                         
   8  -4   9          0.05         -2.33         4.05 o                         
  -8  -3   9          1.31          3.68         1.89 o                         
  -7  -3   9          9.44          9.43         1.64 o                         
  -6  -3   9         12.49         12.99         1.57 o                         
  -5  -3   9         12.04          9.94         1.86 o                         
  -4  -3   9         78.43         71.07         2.66 o                         
  -3  -3   9          2.23         -0.68         3.52 o                         
  -2  -3   9        290.68        316.22         7.25 o                         
  -1  -3   9         53.66         65.87         2.08 o                         
   0  -3   9          4.67          3.86         1.09 o                         
   1  -3   9         46.29         43.41         1.84 o                         
   2  -3   9          0.01         -3.28         3.28 o                         
   3  -3   9        173.09        181.59         5.15 o                         
   4  -3   9          0.75          2.36         1.49 o                         
   5  -3   9        271.51        263.45         8.94 o                         
   6  -3   9          2.88          0.00         3.68 o                         
   7  -3   9          6.30          1.31         5.17 o                         
   8  -3   9          4.57          2.30         5.14 o                         
  -8  -2   9          1.30          2.50         1.48 o                         
  -7  -2   9         21.89         24.60         2.03 o                         
  -6  -2   9          1.78          1.45         1.67 o                         
  -5  -2   9          4.85          6.86         1.41 o                         
  -4  -2   9          3.19          1.10         3.64 o                         
  -3  -2   9          2.08          1.87         3.41 o                         
  -2  -2   9          0.46         -2.39         2.88 o                         
  -1  -2   9         23.11         23.07         1.29 o                         
   0  -2   9          5.72          5.52         1.08 o                         
   1  -2   9         18.82         20.77         1.30 o                         
   2  -2   9         48.28         49.51         2.01 o                         
   3  -2   9         28.39         32.08         1.95 o                         
   4  -2   9        133.25        121.88         3.22 o                         
   5  -2   9         95.17         89.65         3.20 o                         
   6  -2   9         10.46          8.76         1.58 o                         
   7  -2   9          5.79          5.41         1.65 o                         
  -8  -1   9          5.00         -0.63         4.35 o                         
  -7  -1   9          1.14          1.27         1.30 o                         
  -6  -1   9         20.98         20.27         1.95 o                         
  -5  -1   9         50.81         50.87         2.34 o                         
  -4  -1   9         67.00         63.83         2.39 o                         
  -3  -1   9        176.77        190.00         5.77 o                         
  -2  -1   9         13.45         13.88         1.11 o                         
  -1  -1   9        428.21        496.11        11.10 o                         
   0  -1   9          1.39          3.16         0.98 o                         
   1  -1   9        218.58        223.01         5.72 o                         
   2  -1   9        286.14        300.51         7.12 o                         
   3  -1   9         47.21         50.53         2.27 o                         
   4  -1   9          1.57         -1.45         1.45 o                         
   5  -1   9          1.72          2.39         4.20 o                         
   6  -1   9          0.16          1.30         1.28 o                         
   7  -1   9          0.01         -2.66         3.38 o                         
  -9   0   9          5.94          6.23         1.17 o                         
  -8   0   9         13.60         13.41         1.34 o                         
  -7   0   9         13.77         11.91         1.81 o                         
  -6   0   9         47.58         41.30         1.73 o                         
  -5   0   9        112.09        108.06         2.29 o                         
  -4   0   9         47.94         45.71         1.54 o                         
  -3   0   9          1.45          0.51         2.09 o                         
  -2   0   9          0.00          0.98         0.66 o                         
  -1   0   9        124.52        136.04         5.00 o                         
   0   0   9          3.04          1.09         0.89 o                         
   1   0   9         51.69         54.24         1.49 o                         
   2   0   9         20.52         18.68         1.47 o                         
   3   0   9        120.97        128.85         2.55 o                         
   4   0   9          1.86         -2.14         2.82 o                         
   5   0   9          6.43          0.27         3.03 o                         
   6   0   9          0.32          1.16         1.61 o                         
   7   0   9          2.55          4.02         1.18 o                         
  -9   1   9          1.80         -2.15         4.47 o                         
  -8   1   9          0.11          0.00         4.24 o                         
  -7   1   9          0.11         -3.35         3.35 o                         
  -6   1   9         47.82         50.53         2.47 o                         
  -5   1   9          1.87          5.71         1.40 o                         
  -4   1   9          7.34          8.81         1.62 o                         
  -3   1   9        344.55        359.27        10.76 o                         
  -2   1   9          3.04          5.74         1.05 o                         
  -1   1   9          8.55          8.38         1.10 o                         
   0   1   9         28.29         30.48         1.43 o                         
   1   1   9         68.68         69.47         2.29 o                         
   2   1   9          1.74          1.07         1.35 o                         
   3   1   9          2.83          0.00         3.40 o                         
   4   1   9          7.00          5.22         1.58 o                         
   5   1   9          0.08         -1.05         3.99 o                         
   6   1   9          4.47          3.80         1.54 o                         
   7   1   9          1.43          2.52         1.66 o                         
  -9   2   9          0.01          0.71         5.27 o                         
  -8   2   9          0.00         -1.23         3.57 o                         
  -7   2   9         16.74         16.20         1.71 o                         
  -6   2   9         57.20         57.68         2.68 o                         
  -5   2   9          1.74          1.81         1.47 o                         
  -4   2   9         41.60         41.83         2.19 o                         
  -3   2   9         77.68         74.11         2.71 o                         
  -2   2   9        324.56        346.12         7.70 o                         
  -1   2   9         57.12         56.81         2.15 o                         
   0   2   9        251.11        243.83         6.75 o                         
   1   2   9         27.09         24.69         1.90 o                         
   2   2   9         14.19         19.39         1.73 o                         
   3   2   9          0.06          0.77         1.40 o                         
   4   2   9          0.38          1.70         1.41 o                         
   5   2   9          0.60          0.00         2.87 o                         
   6   2   9          0.00          0.00         3.57 o                         
  -9   3   9          0.62          0.71         4.33 o                         
  -8   3   9          0.03         -4.81         4.81 o                         
  -7   3   9         35.51         36.56         2.26 o                         
  -6   3   9          6.12          7.40         1.84 o                         
  -5   3   9         17.53         17.03         1.99 o                         
  -4   3   9         19.30         16.90         1.85 o                         
  -3   3   9         72.39         77.79         2.66 o                         
  -2   3   9          1.20          1.01         3.46 o                         
  -1   3   9        189.95        198.12         5.31 o                         
   0   3   9         34.15         31.54         2.06 o                         
   1   3   9         14.49         15.84         1.78 o                         
   2   3   9         10.94         10.50         1.51 o                         
   3   3   9          8.88          6.42         1.74 o                         
   4   3   9          1.31          2.40         1.28 o                         
   5   3   9          8.39          7.98         1.71 o                         
   6   3   9          3.97          1.87         1.87 o                         
  -9   4   9          3.46          8.74         1.60 o                         
  -8   4   9         11.09         11.70         1.95 o                         
  -7   4   9          0.56          0.55         1.47 o                         
  -6   4   9         23.98         19.83         2.27 o                         
  -5   4   9          0.34         -0.44         3.59 o                         
  -4   4   9         25.82         22.47         1.89 o                         
  -3   4   9         36.19         33.17         2.16 o                         
  -2   4   9         90.06         94.63         3.02 o                         
  -1   4   9          0.41         -3.36         3.93 o                         
   0   4   9          8.18          8.45         1.60 o                         
   1   4   9          5.29          3.60         1.62 o                         
   2   4   9          0.35          1.87         3.91 o                         
   3   4   9         10.11         10.85         1.55 o                         
   4   4   9          0.08         -4.46         4.46 o                         
   5   4   9          2.68         -4.92         5.92 o                         
  -8   5   9         12.34         13.55         2.02 o                         
  -7   5   9          0.74          1.76         2.69 o                         
  -6   5   9         11.56          8.85         1.75 o                         
  -5   5   9         13.34         13.90         2.01 o                         
  -4   5   9        116.30        122.92         3.62 o                         
  -3   5   9         67.89         62.38         2.81 o                         
  -2   5   9          0.01         -1.27         3.51 o                         
  -1   5   9        111.80        118.52         3.70 o                         
   0   5   9          9.54          9.07         1.89 o                         
   1   5   9          5.42         -0.96         4.66 o                         
   2   5   9          0.11         -0.76         1.30 o                         
   3   5   9          0.33          1.28         1.40 o                         
   4   5   9          2.40          3.54         1.63 o                         
  -8   6   9          6.16          5.46         1.89 o                         
  -7   6   9          1.47         -1.67         1.86 o                         
  -6   6   9          2.36         -0.59         4.08 o                         
  -5   6   9          3.08         -1.76         1.76 o                         
  -4   6   9          1.05         -1.07         4.24 o                         
  -3   6   9         34.54         36.32         2.66 o                         
  -2   6   9          1.97          1.45         4.38 o                         
  -1   6   9          0.72          1.95         4.40 o                         
   0   6   9          0.00         -2.55         3.79 o                         
   1   6   9          1.94          0.00         3.09 o                         
   2   6   9          0.33          1.79         3.10 o                         
   3   6   9          3.39          6.17         1.67 o                         
  -7   7   9          0.54          2.26         5.39 o                         
  -6   7   9         22.09         26.10         2.50 o                         
  -5   7   9          2.86          3.81         1.73 o                         
  -4   7   9         16.52         13.11         2.11 o                         
  -3   7   9         34.07         37.49         2.39 o                         
  -2   7   9          0.10          0.00         3.97 o                         
  -1   7   9          0.91          2.30         3.89 o                         
   0   7   9          1.23         -0.57         3.96 o                         
   1   7   9         13.03         15.63         1.96 o                         
   2   7   9          4.06          2.94         1.89 o                         
  -6   8   9          0.84         -2.21         2.21 o                         
  -5   8   9          0.64          0.79         5.87 o                         
  -4   8   9         14.05         14.34         2.30 o                         
  -3   8   9          8.40          8.57         2.18 o                         
  -2   8   9          0.47          2.58         5.15 o                         
  -1   8   9          1.46          2.60         4.41 o                         
   0   8   9          7.37          9.84         1.83 o                         
  -4   9   9          2.62         -7.01         7.33 o                         
  -3   9   9          0.46          0.85         5.58 o                         
  -2   9   9          0.36          3.16         5.37 o                         
  -1 -10  10          2.54          3.75         2.02 o                         
   0 -10  10          8.02          1.41         6.07 o                         
   1 -10  10          2.14          2.69         4.56 o                         
   2 -10  10          0.01         -4.59         5.75 o                         
   3 -10  10          0.04         -0.09         1.84 o                         
   4 -10  10          1.02          2.50         5.00 o                         
  -3  -9  10          0.04         -3.93         5.16 o                         
  -2  -9  10          2.27          0.70         4.63 o                         
  -1  -9  10         19.06         24.56         2.22 o                         
   0  -9  10          0.45         -1.07         1.78 o                         
   1  -9  10          4.15          5.62         1.90 o                         
   2  -9  10         17.61         21.40         2.09 o                         
   3  -9  10          2.30          3.19         1.77 o                         
   4  -9  10          6.13          9.38         1.74 o                         
   5  -9  10          0.12         -0.43         1.72 o                         
  -4  -8  10          0.13          2.16         1.87 o                         
  -3  -8  10          5.13          3.45         2.02 o                         
  -2  -8  10          5.43          4.80         1.79 o                         
  -1  -8  10          0.97         -2.37         3.65 o                         
   0  -8  10         13.86         13.36         1.85 o                         
   1  -8  10          7.36          8.32         1.73 o                         
   2  -8  10          0.31          0.00         3.54 o                         
   3  -8  10          7.25          3.91         1.57 o                         
   4  -8  10          0.28         -4.45         4.45 o                         
   5  -8  10          4.24          2.88         4.65 o                         
   6  -8  10          3.38          2.59         5.85 o                         
  -5  -7  10          0.91          0.00         5.13 o                         
  -4  -7  10          0.06         -1.47         1.57 o                         
  -3  -7  10          0.01         -0.26         1.51 o                         
  -2  -7  10         18.40         17.90         1.82 o                         
  -1  -7  10         21.81         25.27         2.44 o                         
   0  -7  10         34.17         29.66         2.48 o                         
   1  -7  10         18.95         14.62         2.35 o                         
   2  -7  10         18.66         15.54         2.25 o                         
   3  -7  10          0.66          2.40         4.21 o                         
   4  -7  10          0.31         -3.13         3.38 o                         
   5  -7  10         22.60         22.23         1.96 o                         
   6  -7  10          0.42          1.22         1.70 o                         
   7  -7  10          3.52         -5.63         5.63 o                         
  -6  -6  10          7.55          7.92         2.03 o                         
  -5  -6  10          5.46          5.73         1.75 o                         
  -4  -6  10         15.78         10.09         1.91 o                         
  -3  -6  10         14.53         15.06         1.64 o                         
  -2  -6  10          3.49          5.03         1.80 o                         
  -1  -6  10        144.40        141.97         4.51 o                         
   0  -6  10         40.86         38.97         2.43 o                         
   1  -6  10         53.04         46.15         2.50 o                         
   2  -6  10          4.87         -4.49         4.49 o                         
   3  -6  10          9.14         11.51         1.98 o                         
   4  -6  10          0.55          0.98         4.35 o                         
   5  -6  10          1.02         -0.48         1.60 o                         
   6  -6  10         17.88         16.50         2.08 o                         
  -6  -5  10          1.10          0.55         1.57 o                         
  -5  -5  10          3.62          3.69         1.41 o                         
  -4  -5  10         91.18         89.58         3.27 o                         
  -3  -5  10         33.42         27.28         2.18 o                         
  -2  -5  10         11.22         10.47         1.80 o                         
  -1  -5  10         37.36         32.01         2.29 o                         
   0  -5  10        348.44        389.22         9.20 o                         
   1  -5  10         10.10         14.53         1.85 o                         
   2  -5  10          9.64          7.88         1.73 o                         
   3  -5  10        279.87        281.63         8.06 o                         
   4  -5  10         61.65         64.68         2.93 o                         
   5  -5  10          1.49          1.79         1.38 o                         
   6  -5  10          6.61          6.55         1.74 o                         
   7  -5  10          0.32         -3.60         4.00 o                         
  -7  -4  10          4.19          2.73         5.20 o                         
  -6  -4  10          2.39          1.84         3.17 o                         
  -5  -4  10          2.40          0.74         1.32 o                         
  -4  -4  10         13.42         13.34         1.83 o                         
  -3  -4  10         48.72         46.13         2.39 o                         
  -2  -4  10          5.04          4.90         1.56 o                         
  -1  -4  10          5.68          6.18         1.46 o                         
   0  -4  10         39.14         37.20         2.00 o                         
   1  -4  10         72.99         65.32         2.44 o                         
   2  -4  10         81.84         84.27         2.75 o                         
   3  -4  10         42.73         47.26         2.39 o                         
   4  -4  10        173.44        165.31         5.66 o                         
   5  -4  10         76.67         74.61         3.14 o                         
   6  -4  10         15.12         13.03         1.85 o                         
   7  -4  10          0.61         -0.10         1.82 o                         
  -8  -3  10         14.01         18.21         2.20 o                         
  -7  -3  10          1.73          1.27         3.90 o                         
  -6  -3  10          2.82          1.02         1.21 o                         
  -5  -3  10          2.21          0.97         1.70 o                         
  -4  -3  10          0.02         -2.85         3.83 o                         
  -3  -3  10        128.25        125.21         3.52 o                         
  -2  -3  10         82.81         77.44         2.43 o                         
  -1  -3  10        126.17        115.60         3.41 o                         
   0  -3  10          1.86          1.46         3.43 o                         
   1  -3  10          0.53          0.90         3.26 o                         
   2  -3  10         26.44         25.55         1.86 o                         
   3  -3  10        158.11        155.86         4.55 o                         
   4  -3  10        109.50        119.17         3.65 o                         
   5  -3  10          8.80          8.07         2.00 o                         
   6  -3  10          7.45          5.44         1.54 o                         
   7  -3  10          0.78          0.00         5.04 o                         
  -8  -2  10          5.40          4.11         1.76 o                         
  -7  -2  10          0.77          0.79         1.36 o                         
  -6  -2  10         44.29         45.86         2.15 o                         
  -5  -2  10         11.92         11.43         1.77 o                         
  -4  -2  10          0.41         -0.75         3.28 o                         
  -3  -2  10        212.29        204.06         6.48 o                         
  -2  -2  10         47.07         50.14         2.03 o                         
  -1  -2  10         44.15         50.05         1.87 o                         
   0  -2  10        331.49        358.95        10.56 o                         
   1  -2  10         10.00          7.51         1.37 o                         
   2  -2  10         97.65        112.44         3.11 o                         
   3  -2  10        204.88        209.53         5.70 o                         
   4  -2  10          9.16          6.60         1.75 o                         
   5  -2  10          4.47          2.23         1.78 o                         
   6  -2  10          7.77          8.48         1.65 o                         
   7  -2  10          0.70         -5.01         5.01 o                         
  -8  -1  10          4.72          4.26         1.61 o                         
  -7  -1  10         12.63         11.56         1.66 o                         
  -6  -1  10         41.01         35.70         2.34 o                         
  -5  -1  10          0.00         -2.50         3.06 o                         
  -4  -1  10         74.30         77.71         2.65 o                         
  -3  -1  10          3.53          0.00         3.45 o                         
  -2  -1  10          1.04         -1.65         2.70 o                         
  -1  -1  10         66.13         66.67         2.01 o                         
   0  -1  10         59.20         54.22         1.73 o                         
   1  -1  10          6.07          6.90         1.40 o                         
   2  -1  10        111.29        121.66         3.26 o                         
   3  -1  10         17.81         17.23         1.85 o                         
   4  -1  10         20.53         18.70         1.93 o                         
   5  -1  10         29.16         28.93         1.94 o                         
   6  -1  10          2.79          3.82         1.46 o                         
   7  -1  10          4.30          5.64         1.77 o                         
  -8   0  10          0.18         -2.91         2.91 o                         
  -7   0  10         18.23         18.32         1.20 o                         
  -6   0  10          4.07          4.49         1.21 o                         
  -5   0  10        114.18        114.92         5.70 o                         
  -4   0  10        199.31        193.22         3.75 o                         
  -3   0  10         96.64         91.86         2.10 o                         
  -2   0  10          7.26          7.78         4.66 o                         
  -1   0  10        221.79        230.11         8.15 o                         
   0   0  10        131.50        128.61         2.79 o                         
   1   0  10         74.24         71.74         1.63 o                         
   2   0  10         15.32         13.99         2.07 o                         
   3   0  10         72.82         64.19         1.76 o                         
   4   0  10         71.39         65.71         1.99 o                         
   5   0  10         29.79         27.86         1.41 o                         
   6   0  10          0.28         -3.33         3.37 o                         
   7   0  10          0.23          0.08         5.73 o                         
  -9   1  10          2.90          1.67         1.70 o                         
  -8   1  10          1.74         -2.51         3.87 o                         
  -7   1  10          7.52          8.51         1.49 o                         
  -6   1  10         16.44         19.00         1.85 o                         
  -5   1  10        107.77         99.98         3.11 o                         
  -4   1  10        209.10        217.32         6.91 o                         
  -3   1  10          1.02          0.43         1.45 o                         
  -2   1  10        272.92        291.47         7.19 o                         
  -1   1  10        100.14        105.57         3.26 o                         
   0   1  10         23.48         28.81         1.81 o                         
   1   1  10        266.71        276.65         7.32 o                         
   2   1  10          4.76          6.59         1.43 o                         
   3   1  10          1.18          0.83         3.57 o                         
   4   1  10          0.58          0.47         3.34 o                         
   5   1  10          6.90         10.18         1.60 o                         
   6   1  10          1.45          0.54         1.50 o                         
  -9   2  10         10.00         10.56         2.09 o                         
  -8   2  10          5.49          1.88         4.48 o                         
  -7   2  10         12.67         13.98         1.68 o                         
  -6   2  10          8.29          9.03         1.69 o                         
  -5   2  10         27.61         26.38         2.02 o                         
  -4   2  10         16.13         16.93         1.72 o                         
  -3   2  10         48.92         44.94         2.14 o                         
  -2   2  10         19.34         20.62         1.70 o                         
  -1   2  10        145.05        158.53         4.67 o                         
   0   2  10          1.55          2.00         1.53 o                         
   1   2  10         62.53         60.19         2.42 o                         
   2   2  10         22.40         19.04         1.81 o                         
   3   2  10          6.73          5.71         1.61 o                         
   4   2  10          0.41         -1.04         3.76 o                         
   5   2  10          1.78          1.79         4.51 o                         
   6   2  10          0.49          2.20         1.58 o                         
  -9   3  10          0.02          2.17         4.86 o                         
  -8   3  10          9.27         10.84         1.75 o                         
  -7   3  10          2.58         -1.11         4.43 o                         
  -6   3  10         13.25         13.81         1.83 o                         
  -5   3  10          0.00         -1.72         3.71 o                         
  -4   3  10         15.12         16.59         1.78 o                         
  -3   3  10         84.73         91.04         2.89 o                         
  -2   3  10         19.97         18.20         1.91 o                         
  -1   3  10        123.74        121.41         3.54 o                         
   0   3  10         25.13         22.69         1.96 o                         
   1   3  10          0.86          0.34         1.34 o                         
   2   3  10          0.00         -3.85         3.85 o                         
   3   3  10          7.42          6.56         1.37 o                         
   4   3  10          0.00          1.35         1.17 o                         
   5   3  10          2.18          2.24         1.48 o                         
  -8   4  10          2.94          1.30         4.30 o                         
  -7   4  10          7.53          7.05         1.66 o                         
  -6   4  10          3.89         -1.57         4.35 o                         
  -5   4  10          0.71         -3.87         3.87 o                         
  -4   4  10          1.46          2.57         3.92 o                         
  -3   4  10          3.36          0.41         3.48 o                         
  -2   4  10         22.34         21.45         1.96 o                         
  -1   4  10         40.12         40.56         2.22 o                         
   0   4  10        108.28         96.36         3.15 o                         
   1   4  10         32.80         33.57         2.19 o                         
   2   4  10          0.55          1.01         3.34 o                         
   3   4  10          0.34          0.58         4.06 o                         
   4   4  10          0.25         -4.44         4.44 o                         
   5   4  10         15.98         24.29         2.31 o                         
  -8   5  10          2.67          1.55         1.69 o                         
  -7   5  10          1.82          2.46         3.89 o                         
  -6   5  10         40.43         40.50         2.40 o                         
  -5   5  10          3.14         -0.15         1.44 o                         
  -4   5  10          1.46          0.56         1.81 o                         
  -3   5  10         10.94         13.46         1.95 o                         
  -2   5  10         17.11         16.52         1.95 o                         
  -1   5  10         21.84         19.86         2.05 o                         
   0   5  10         43.63         46.97         2.54 o                         
   1   5  10          1.20          2.28         1.24 o                         
   2   5  10          1.74         -3.94         3.94 o                         
   3   5  10          0.85         -3.76         4.61 o                         
   4   5  10          0.59          2.88         4.56 o                         
  -8   6  10          0.49          1.49         3.81 o                         
  -7   6  10          0.25         -4.83         4.83 o                         
  -6   6  10          2.15          0.00         4.02 o                         
  -5   6  10         33.13         36.83         2.30 o                         
  -4   6  10         25.61         22.25         2.07 o                         
  -3   6  10         87.71         92.38         3.09 o                         
  -2   6  10         13.51         13.09         1.85 o                         
  -1   6  10          0.10         -3.19         3.19 o                         
   0   6  10          0.28         -3.90         4.06 o                         
   1   6  10          7.01          6.04         1.73 o                         
   2   6  10          0.23         -1.53         1.53 o                         
   3   6  10          1.18          0.71         5.57 o                         
  -7   7  10          4.18          4.12         2.17 o                         
  -6   7  10          0.02          0.74         5.47 o                         
  -5   7  10          0.84          4.54         1.51 o                         
  -4   7  10          6.81          8.49         1.93 o                         
  -3   7  10         10.47         14.14         2.04 o                         
  -2   7  10          0.00         -1.82         4.32 o                         
  -1   7  10          2.98          1.51         1.79 o                         
   0   7  10          1.24         -0.60         4.42 o                         
   1   7  10          2.84         -1.31         4.99 o                         
  -6   8  10          0.91         -6.12         6.71 o                         
  -5   8  10          0.15         -0.82         5.64 o                         
  -4   8  10          0.76          0.00         5.07 o                         
  -3   8  10          2.16          0.00         5.33 o                         
  -2   8  10          1.32          2.78         4.38 o                         
  -1   8  10          5.45          4.99         2.08 o                         
   0   8  10          0.04          2.13         5.05 o                         
   0 -10  11          0.35          2.15         4.79 o                         
   1 -10  11          8.91          8.05         2.26 o                         
   2 -10  11          0.00         -0.29         1.81 o                         
   3 -10  11          8.31         10.45         2.08 o                         
   4 -10  11          3.31          2.75         1.85 o                         
  -2  -9  11          3.98          1.64         1.95 o                         
  -1  -9  11          4.58          5.71         1.88 o                         
   0  -9  11          0.15          0.54         1.82 o                         
   1  -9  11          1.90          2.83         1.79 o                         
   2  -9  11          1.86          0.77         1.77 o                         
   3  -9  11          3.10          1.74         1.83 o                         
   4  -9  11         10.17          8.98         1.95 o                         
   5  -9  11          4.63          8.03         1.75 o                         
  -4  -8  11          1.61          0.77         4.27 o                         
  -3  -8  11          0.13         -1.78         1.78 o                         
  -2  -8  11          0.16         -1.26         4.25 o                         
  -1  -8  11          0.45         -0.18         1.66 o                         
   0  -8  11         23.35         21.88         2.08 o                         
   1  -8  11          2.95          4.07         1.74 o                         
   2  -8  11          1.12          1.13         4.41 o                         
   3  -8  11          6.93          9.95         1.71 o                         
   4  -8  11         12.95         12.33         1.85 o                         
   5  -8  11          7.56          7.92         1.87 o                         
   6  -8  11          0.26         -4.68         5.86 o                         
  -5  -7  11          9.69         12.73         2.03 o                         
  -4  -7  11          0.68         -4.45         4.45 o                         
  -3  -7  11          5.29          7.10         1.63 o                         
  -2  -7  11         12.13         13.00         1.67 o                         
  -1  -7  11         26.93         24.95         2.02 o                         
   0  -7  11         28.54         29.61         2.42 o                         
   1  -7  11         14.36         14.58         2.26 o                         
   2  -7  11          0.07         -1.47         5.18 o                         
   3  -7  11          0.44         -4.39         4.39 o                         
   4  -7  11          0.10         -1.09         1.57 o                         
   5  -7  11         20.03         22.03         2.08 o                         
   6  -7  11          1.55          1.64         1.86 o                         
  -6  -6  11          0.01          2.24         4.67 o                         
  -5  -6  11          2.74          2.59         4.09 o                         
  -4  -6  11          1.30          0.00         4.13 o                         
  -3  -6  11         66.54         68.88         2.69 o                         
  -2  -6  11         10.65         10.34         1.89 o                         
  -1  -6  11        125.30        129.41         3.69 o                         
   0  -6  11         73.58         67.10         2.95 o                         
   1  -6  11         28.84         28.50         2.23 o                         
   2  -6  11         51.12         46.61         2.54 o                         
   3  -6  11        112.27        107.56         3.41 o                         
   4  -6  11          0.55         -1.56         3.92 o                         
   5  -6  11          9.86         10.13         1.63 o                         
   6  -6  11          1.07         -0.67         5.14 o                         
   7  -6  11          0.49         -3.06         5.73 o                         
  -6  -5  11          0.83         -4.40         4.40 o                         
  -5  -5  11          0.00         -1.80         4.28 o                         
  -4  -5  11         36.48         36.44         2.17 o                         
  -3  -5  11        105.35        107.23         3.37 o                         
  -2  -5  11          9.37          9.27         1.80 o                         
  -1  -5  11         14.30         10.96         1.77 o                         
   0  -5  11         10.29         15.35         1.89 o                         
   1  -5  11         49.82         52.56         2.40 o                         
   2  -5  11         11.31          9.50         1.71 o                         
   3  -5  11          6.38          5.25         1.78 o                         
   4  -5  11         63.65         64.55         2.95 o                         
   5  -5  11          0.66          2.44         1.39 o                         
   6  -5  11          0.62         -4.57         5.95 o                         
   7  -5  11          1.20         -1.51         5.13 o                         
  -7  -4  11          2.48          1.38         3.54 o                         
  -6  -4  11          1.70          3.89         1.46 o                         
  -5  -4  11          1.14         -3.39         3.39 o                         
  -4  -4  11          0.12         -0.92         4.32 o                         
  -3  -4  11        466.68        449.73        10.39 o                         
  -2  -4  11        470.60        463.20        10.00 o                         
  -1  -4  11        151.67        168.21         5.06 o                         
   0  -4  11         75.44         75.24         2.56 o                         
   1  -4  11         21.69         19.72         1.95 o                         
   2  -4  11          7.35          7.56         1.59 o                         
   3  -4  11         28.97         26.92         2.12 o                         
   4  -4  11          0.88          0.77         1.68 o                         
   5  -4  11          4.72          5.03         1.57 o                         
   6  -4  11          5.21          0.63         4.40 o                         
   7  -4  11          3.48          4.38         1.93 o                         
  -7  -3  11          0.97         -4.29         4.29 o                         
  -6  -3  11          0.55          0.42         1.36 o                         
  -5  -3  11          0.85         -1.49         3.96 o                         
  -4  -3  11         33.14         30.22         2.10 o                         
  -3  -3  11        487.31        497.21        14.50 o                         
  -2  -3  11         23.12         20.66         1.93 o                         
  -1  -3  11         35.12         34.08         1.95 o                         
   0  -3  11          1.74          1.60         3.75 o                         
   1  -3  11         47.18         48.42         2.15 o                         
   2  -3  11         63.39         59.64         2.44 o                         
   3  -3  11         20.89         20.59         1.90 o                         
   4  -3  11         15.87         14.18         1.88 o                         
   5  -3  11          9.44         10.35         1.78 o                         
   6  -3  11         11.79         11.51         1.84 o                         
   7  -3  11          0.73          0.21         1.53 o                         
  -8  -2  11          6.83          4.71         1.79 o                         
  -7  -2  11         18.61         20.91         1.94 o                         
  -6  -2  11          0.40         -4.00         4.00 o                         
  -5  -2  11         22.96         21.69         1.97 o                         
  -4  -2  11          0.88          3.83         1.37 o                         
  -3  -2  11          0.01          2.13         3.79 o                         
  -2  -2  11        320.26        332.40         7.61 o                         
  -1  -2  11         45.43         49.45         2.10 o                         
   0  -2  11          3.56          3.94         1.33 o                         
   1  -2  11        174.50        181.98         4.87 o                         
   2  -2  11          0.08          1.75         3.42 o                         
   3  -2  11         10.75          5.96         1.54 o                         
   4  -2  11          5.97          3.31         1.88 o                         
   5  -2  11         32.25         31.81         1.98 o                         
   6  -2  11         14.84         17.48         2.02 o                         
   7  -2  11          1.27         -1.44         4.20 o                         
  -8  -1  11          0.17         -1.99         3.80 o                         
  -7  -1  11          1.31          1.20         3.68 o                         
  -6  -1  11          6.17          1.03         4.62 o                         
  -5  -1  11         51.37         49.68         2.47 o                         
  -4  -1  11         14.00         11.59         1.61 o                         
  -3  -1  11         29.86         27.59         1.94 o                         
  -2  -1  11        104.03        106.41         2.94 o                         
  -1  -1  11         43.28         49.35         1.96 o                         
   0  -1  11        156.40        152.93         4.51 o                         
   1  -1  11          7.44          9.25         1.44 o                         
   2  -1  11        427.23        440.59         9.56 o                         
   3  -1  11         34.14         29.58         2.02 o                         
   4  -1  11         52.21         57.47         2.65 o                         
   5  -1  11         38.94         41.72         2.27 o                         
   6  -1  11          0.03          1.90         4.76 o                         
   7  -1  11          2.39          2.83         1.69 o                         
  -8   0  11          9.22         11.49         1.25 o                         
  -7   0  11         10.99          9.07         1.15 o                         
  -6   0  11          0.28         -0.23         4.18 o                         
  -5   0  11         22.97         20.27         1.33 o                         
  -4   0  11        132.27        137.51         3.16 o                         
  -3   0  11          6.98          9.52         1.07 o                         
  -2   0  11         32.67         28.82         1.29 o                         
  -1   0  11          8.77          5.57         2.84 o                         
   0   0  11          1.63         -0.15         2.40 o                         
   1   0  11        171.99        176.54         3.60 o                         
   2   0  11         84.19         86.55         1.97 o                         
   3   0  11         38.09         33.21         2.00 o                         
   4   0  11          1.48         -2.07         2.67 o                         
   5   0  11          0.10         -0.95         1.29 o                         
   6   0  11          0.41          1.34         1.00 o                         
  -8   1  11          9.11          9.57         1.88 o                         
  -7   1  11          6.47          6.68         1.59 o                         
  -6   1  11          0.04         -1.45         3.65 o                         
  -5   1  11         61.74         59.93         2.56 o                         
  -4   1  11          6.74         -2.24         3.89 o                         
  -3   1  11          0.19         -3.46         3.46 o                         
  -2   1  11         48.02         56.48         2.24 o                         
  -1   1  11         58.59         52.28         2.22 o                         
   0   1  11          1.28          1.48         1.38 o                         
   1   1  11        278.48        290.64         8.03 o                         
   2   1  11         36.20         31.53         2.11 o                         
   3   1  11          0.10          1.04         1.42 o                         
   4   1  11         17.99         12.80         1.51 o                         
   5   1  11          2.20         -1.21         3.82 o                         
   6   1  11          0.56          0.86         1.57 o                         
  -8   2  11         16.86         19.42         2.07 o                         
  -7   2  11          0.00          0.00         3.07 o                         
  -6   2  11          5.26          4.75         1.76 o                         
  -5   2  11         21.49         25.45         1.97 o                         
  -4   2  11          6.57          6.85         1.45 o                         
  -3   2  11         80.84         78.54         2.78 o                         
  -2   2  11         27.63         29.28         2.03 o                         
  -1   2  11          1.56         -2.91         4.13 o                         
   0   2  11        177.51        180.25         5.46 o                         
   1   2  11         49.74         49.80         2.45 o                         
   2   2  11          9.13         11.25         1.65 o                         
   3   2  11         13.82         14.78         1.91 o                         
   4   2  11          4.16          1.15         4.04 o                         
   5   2  11          0.05         -3.15         3.84 o                         
  -8   3  11          3.00          0.00         4.78 o                         
  -7   3  11          5.27         -1.15         4.13 o                         
  -6   3  11          2.33          2.75         1.33 o                         
  -5   3  11          1.35         -3.22         3.54 o                         
  -4   3  11         72.38         70.81         2.74 o                         
  -3   3  11          7.52          6.52         1.60 o                         
  -2   3  11          0.21         -4.01         4.01 o                         
  -1   3  11          2.77          3.70         1.46 o                         
   0   3  11          6.06          5.60         1.57 o                         
   1   3  11          6.14          8.15         1.60 o                         
   2   3  11         24.35         25.88         2.13 o                         
   3   3  11          0.02         -3.05         3.05 o                         
   5   3  11          0.05          0.70         3.93 o                         
  -8   4  11         14.11         18.96         2.04 o                         
  -7   4  11         17.16         16.64         1.85 o                         
  -6   4  11          0.63         -0.54         3.75 o                         
  -5   4  11          0.15          2.47         3.98 o                         
  -4   4  11         52.52         53.27         2.63 o                         
  -3   4  11          0.42          1.31         4.07 o                         
  -2   4  11         50.18         45.19         2.43 o                         
  -1   4  11          2.42         -1.74         3.89 o                         
   0   4  11          1.19         -1.21         1.63 o                         
   1   4  11          0.02         -1.95         3.83 o                         
   2   4  11          7.06          5.37         1.48 o                         
   3   4  11          1.39         -2.99         4.42 o                         
   4   4  11          1.65          3.84         1.46 o                         
  -8   5  11          1.60          3.54         5.97 o                         
  -7   5  11          0.91          1.91         1.66 o                         
  -6   5  11          4.86          1.74         4.39 o                         
  -5   5  11          0.03          0.87         1.33 o                         
  -4   5  11          5.83          7.97         1.45 o                         
  -3   5  11         19.09         20.26         2.12 o                         
  -2   5  11         24.91         27.55         2.30 o                         
  -1   5  11          4.10          3.98         1.82 o                         
   0   5  11          1.23          2.19         1.30 o                         
   1   5  11          0.00         -4.52         4.52 o                         
   2   5  11          9.09          9.81         1.76 o                         
   3   5  11          3.13          3.69         1.56 o                         
  -7   6  11          0.24          0.00         3.87 o                         
  -6   6  11          0.66         -3.93         3.93 o                         
  -5   6  11         11.69         17.59         2.04 o                         
  -4   6  11         16.91         15.21         1.86 o                         
  -3   6  11          0.46          2.03         1.54 o                         
  -2   6  11         14.04         13.57         1.85 o                         
  -1   6  11          0.84         -1.71         4.06 o                         
   0   6  11          0.99          1.10         1.46 o                         
   1   6  11          2.05         -1.83         4.83 o                         
   2   6  11          0.06          0.66         3.69 o                         
  -6   7  11          2.73         -3.09         5.47 o                         
  -5   7  11          0.01         -4.44         4.44 o                         
  -4   7  11          0.82         -1.33         1.81 o                         
  -3   7  11          0.14          2.55         4.03 o                         
  -2   7  11          0.01         -0.71         1.54 o                         
  -1   7  11          4.77          7.28         1.76 o                         
   0   7  11          0.06         -1.66         1.66 o                         
   1   7  11         11.75         11.63         2.26 o                         
  -5   8  11          0.11         -6.83         6.83 o                         
  -4   8  11          0.18         -2.20         2.20 o                         
  -3   8  11          5.50          6.78         2.22 o                         
  -2   8  11          6.31          6.68         2.09 o                         
  -1   8  11          0.98          2.19         4.57 o                         
   0 -10  12         10.08          7.86         2.17 o                         
   1 -10  12          1.53          0.00         2.03 o                         
   2 -10  12          0.14         -5.48         5.48 o                         
   3 -10  12          0.69          0.63         5.44 o                         
  -2  -9  12          0.02         -0.33         1.95 o                         
  -1  -9  12          1.61          2.37         1.85 o                         
   0  -9  12          0.80          0.19         1.78 o                         
   1  -9  12          9.18          9.64         2.07 o                         
   2  -9  12         30.45         32.77         2.47 o                         
   3  -9  12          3.05         -4.54         4.54 o                         
   4  -9  12          7.06          9.30         1.92 o                         
   5  -9  12          2.29          3.09         1.70 o                         
  -4  -8  12          0.10         -3.11         4.80 o                         
  -3  -8  12          0.08         -4.92         4.92 o                         
  -2  -8  12          0.27          0.00         3.52 o                         
  -1  -8  12          0.70          0.00         1.65 o                         
   0  -8  12          0.73          0.26         1.62 o                         
   1  -8  12          0.08          0.00         3.83 o                         
   2  -8  12          2.35         -3.48         5.32 o                         
   3  -8  12          0.06          2.47         1.58 o                         
   4  -8  12          2.70          2.37         1.65 o                         
   5  -8  12          2.51         -1.25         4.22 o                         
  -5  -7  12          0.11         -3.03         5.98 o                         
  -4  -7  12          1.22         -5.64         5.64 o                         
  -3  -7  12          1.73          2.51         4.53 o                         
  -2  -7  12          0.48         -1.13         3.84 o                         
  -1  -7  12          3.50          2.15         4.08 o                         
   0  -7  12          2.83          1.56         3.72 o                         
   1  -7  12         45.92         52.86         2.56 o                         
   2  -7  12          4.99          5.44         1.49 o                         
   3  -7  12          2.26          4.04         1.49 o                         
   4  -7  12          0.10         -3.36         4.75 o                         
   5  -7  12          0.94         -1.84         1.84 o                         
   6  -7  12          2.40         -0.71         4.53 o                         
  -5  -6  12          3.04         -3.57         3.57 o                         
  -4  -6  12          0.10         -3.66         4.23 o                         
  -3  -6  12         10.71         12.51         1.55 o                         
  -2  -6  12          1.80         -3.85         3.85 o                         
  -1  -6  12          0.07          0.94         4.18 o                         
   0  -6  12          5.30          2.27         4.43 o                         
   1  -6  12        119.28        114.59         3.40 o                         
   2  -6  12         71.71         70.78         2.93 o                         
   3  -6  12          2.41          2.28         1.84 o                         
   4  -6  12         16.38         14.76         1.98 o                         
   5  -6  12          1.27         -0.61         4.16 o                         
   6  -6  12          4.65          4.58         1.96 o                         
  -6  -5  12          0.32         -1.54         1.54 o                         
  -5  -5  12          2.96          1.75         1.48 o                         
  -4  -5  12         15.96         15.98         1.66 o                         
  -3  -5  12         79.61         78.86         2.98 o                         
  -2  -5  12        101.49        101.04         3.22 o                         
  -1  -5  12          0.90          0.83         3.99 o                         
   0  -5  12         16.75         16.63         1.88 o                         
   1  -5  12          0.77         -3.91         3.91 o                         
   2  -5  12          3.73          3.97         1.60 o                         
   3  -5  12          0.48         -4.42         4.42 o                         
   4  -5  12          1.00         -2.10         3.22 o                         
   5  -5  12          3.69          2.35         3.73 o                         
   6  -5  12          0.03          1.36         4.20 o                         
   7  -5  12          3.62          2.36         5.28 o                         
  -7  -4  12          0.09         -2.17         4.53 o                         
  -6  -4  12          0.06         -0.62         3.67 o                         
  -5  -4  12         43.45         42.47         2.31 o                         
  -4  -4  12         43.64         47.03         2.43 o                         
  -3  -4  12         93.97         89.38         3.26 o                         
  -2  -4  12         34.11         27.79         2.16 o                         
  -1  -4  12          2.69          4.92         1.55 o                         
   0  -4  12         63.10         65.62         2.54 o                         
   1  -4  12         15.20         16.96         1.81 o                         
   2  -4  12         31.55         34.77         2.11 o                         
   3  -4  12          0.01         -0.14         1.48 o                         
   4  -4  12          6.95         -1.48         5.73 o                         
   5  -4  12          1.58          1.74         5.02 o                         
   6  -4  12         11.49         16.89         1.96 o                         
   7  -4  12          4.14          6.60         1.85 o                         
  -7  -3  12          0.04         -3.57         3.57 o                         
  -6  -3  12          0.18          0.00         3.58 o                         
  -5  -3  12         17.43         17.30         1.65 o                         
  -4  -3  12        105.15        109.96         3.29 o                         
  -3  -3  12        156.34        152.86         4.43 o                         
  -2  -3  12        104.23        101.09         2.99 o                         
  -1  -3  12         60.63         64.13         2.39 o                         
   0  -3  12          5.75          4.93         1.62 o                         
   1  -3  12          8.14         12.25         1.75 o                         
   2  -3  12        172.85        149.07         4.29 o                         
   3  -3  12         65.24         59.78         2.56 o                         
   4  -3  12         34.22         37.82         2.26 o                         
   5  -3  12          0.01         -1.30         1.32 o                         
   6  -3  12          7.65          8.00         1.68 o                         
   7  -3  12         11.38         10.16         2.25 o                         
  -8  -2  12          3.11          0.10         1.66 o                         
  -7  -2  12          0.01         -4.19         4.19 o                         
  -6  -2  12         11.55          8.62         1.56 o                         
  -5  -2  12         23.41         22.21         2.09 o                         
  -4  -2  12         16.99         17.40         1.85 o                         
  -3  -2  12        336.26        320.02         8.48 o                         
  -2  -2  12         19.11         14.90         1.68 o                         
  -1  -2  12         19.29         22.27         1.68 o                         
   0  -2  12         67.38         55.94         2.30 o                         
   1  -2  12         37.81         37.36         2.09 o                         
   2  -2  12        220.38        212.02         6.99 o                         
   3  -2  12          5.34          4.21         1.57 o                         
   4  -2  12          0.09          0.00         4.25 o                         
   5  -2  12         18.65         23.60         1.96 o                         
   6  -2  12          8.72         11.23         1.82 o                         
  -8  -1  12          0.17          1.34         3.82 o                         
  -7  -1  12          0.59          0.00         3.69 o                         
  -6  -1  12          6.28          3.36         1.39 o                         
  -5  -1  12        103.71        105.20         3.29 o                         
  -4  -1  12        276.79        268.02         8.16 o                         
  -3  -1  12         57.35         59.97         2.36 o                         
  -2  -1  12          3.19         -1.69         3.33 o                         
  -1  -1  12         73.05         67.88         2.39 o                         
   0  -1  12         39.55         35.90         2.10 o                         
   1  -1  12         31.95         29.87         2.08 o                         
   2  -1  12         53.13         55.35         2.39 o                         
   3  -1  12         18.93         19.39         1.92 o                         
   4  -1  12          4.36          4.55         1.78 o                         
   5  -1  12          0.08         -2.87         3.49 o                         
   6  -1  12          1.02          0.66         2.90 o                         
  -8   0  12          5.33          5.82         1.15 o                         
  -7   0  12          0.11         -3.04         3.04 o                         
  -6   0  12         13.00          9.63         1.09 o                         
  -5   0  12         15.96         19.37         1.33 o                         
  -4   0  12         14.24         14.26         1.23 o                         
  -3   0  12         13.46         14.53         1.15 o                         
  -2   0  12         28.62         32.03         1.46 o                         
  -1   0  12         21.13         26.79         1.22 o                         
   0   0  12        252.12        274.02         5.38 o                         
   1   0  12         17.06         15.67         1.29 o                         
   2   0  12         52.50         56.45         1.75 o                         
   3   0  12          1.73          2.28         2.82 o                         
   4   0  12         11.24         10.52         1.06 o                         
   5   0  12         11.51         13.08         1.26 o                         
   6   0  12         13.18         18.67         1.49 o                         
  -8   1  12          2.30         -4.78         4.78 o                         
  -7   1  12          0.07         -0.91         1.38 o                         
  -6   1  12         28.78         31.21         1.92 o                         
  -5   1  12         29.73         32.57         2.18 o                         
  -4   1  12         18.48         15.72         1.78 o                         
  -3   1  12         12.94         15.06         1.66 o                         
  -2   1  12          0.37          1.47         3.45 o                         
  -1   1  12         18.08         19.89         1.89 o                         
   0   1  12         14.26         13.84         1.92 o                         
   1   1  12        230.82        230.33         7.39 o                         
   2   1  12          4.71          6.38         1.58 o                         
   3   1  12          4.31          6.47         1.73 o                         
   4   1  12          1.43         -1.69         4.24 o                         
   5   1  12          0.01          1.85         1.29 o                         
   6   1  12          3.19         -5.06         5.06 o                         
  -8   2  12          1.49          2.09         1.57 o                         
  -7   2  12          2.96         -0.58         3.13 o                         
  -6   2  12          4.04          3.46         1.32 o                         
  -5   2  12         91.50         89.53         3.16 o                         
  -4   2  12         29.37         28.13         2.07 o                         
  -3   2  12         24.57         19.53         1.96 o                         
  -2   2  12         97.88         92.38         2.89 o                         
  -1   2  12          6.89          6.21         1.54 o                         
   0   2  12         10.89          8.42         1.65 o                         
   1   2  12         93.96         89.38         3.03 o                         
   2   2  12         12.60         11.09         1.75 o                         
   3   2  12          3.14          2.24         1.28 o                         
   4   2  12          1.97          2.43         1.47 o                         
   5   2  12          1.53          0.00         3.66 o                         
  -8   3  12          3.41          1.33         3.80 o                         
  -7   3  12         16.27         17.24         1.88 o                         
  -6   3  12          0.23          1.09         3.35 o                         
  -5   3  12         54.04         52.80         2.73 o                         
  -4   3  12          2.52          2.34         1.68 o                         
  -3   3  12          4.36          1.71         4.01 o                         
  -2   3  12         13.43         11.66         1.79 o                         
  -1   3  12          1.43         -4.16         4.16 o                         
   0   3  12          0.11         -2.63         3.88 o                         
   1   3  12          0.03         -0.47         4.43 o                         
   2   3  12          0.67          2.07         3.27 o                         
   3   3  12          2.22         -4.43         4.43 o                         
   4   3  12          1.68          0.09         1.62 o                         
  -8   4  12          3.27          3.18         1.54 o                         
  -7   4  12          6.28          8.18         1.62 o                         
  -6   4  12          6.38          4.68         1.56 o                         
  -5   4  12          0.33          2.13         3.35 o                         
  -4   4  12         24.78         26.47         2.20 o                         
  -3   4  12          3.81          0.47         4.38 o                         
  -2   4  12         17.07         15.71         2.10 o                         
  -1   4  12          8.29          9.15         1.70 o                         
   0   4  12          0.04         -0.98         3.52 o                         
   1   4  12          3.26          3.98         1.29 o                         
   2   4  12          0.09          3.46         1.23 o                         
   3   4  12          0.40          0.37         1.44 o                         
   4   4  12          0.01          0.00         4.35 o                         
  -8   5  12          0.27         -5.81         5.81 o                         
  -7   5  12          0.67         -2.65         4.69 o                         
  -6   5  12         16.66         18.83         2.10 o                         
  -5   5  12          0.00          0.41         1.43 o                         
  -4   5  12         14.72         10.80         1.87 o                         
  -3   5  12          6.10          4.21         1.49 o                         
  -2   5  12          3.25         -1.06         5.14 o                         
  -1   5  12          6.30          4.46         1.59 o                         
   0   5  12          1.82          2.10         1.48 o                         
   1   5  12          1.65          0.60         4.20 o                         
   2   5  12          0.07          1.62         1.39 o                         
   3   5  12          2.88         -1.43         4.85 o                         
  -7   6  12          0.93         -2.98         5.26 o                         
  -6   6  12          0.29         -5.23         5.23 o                         
  -5   6  12         15.31         16.53         2.04 o                         
  -4   6  12          1.84          0.78         1.53 o                         
  -3   6  12          0.06         -3.03         3.69 o                         
  -2   6  12          0.04          2.39         3.79 o                         
  -1   6  12          0.50         -4.36         4.36 o                         
   0   6  12          7.68          8.84         1.70 o                         
   1   6  12          0.58          1.30         4.34 o                         
   2   6  12          1.36          3.37         1.61 o                         
  -6   7  12          2.41          0.82         5.75 o                         
  -5   7  12          0.99         -1.52         6.37 o                         
  -4   7  12          0.50          0.51         1.72 o                         
  -3   7  12          2.90          3.53         1.75 o                         
  -2   7  12          3.05         -2.67         4.73 o                         
  -1   7  12          0.47         -3.34         4.38 o                         
   0   7  12          2.41          0.69         4.86 o                         
  -3   8  12          0.65         -4.12         5.01 o                         
   1 -10  13         25.99         28.28         2.51 o                         
  -2  -9  13          3.71          4.35         2.10 o                         
  -1  -9  13          7.13          1.41         5.30 o                         
   0  -9  13          2.85          5.32         1.87 o                         
   1  -9  13          1.08         -0.75         1.97 o                         
   2  -9  13          0.04          1.00         1.76 o                         
   3  -9  13          6.73          7.98         1.91 o                         
   4  -9  13          0.09          1.87         4.93 o                         
  -3  -8  13          5.74          7.92         1.96 o                         
  -2  -8  13          0.18          1.04         1.69 o                         
  -1  -8  13          4.87          6.34         1.65 o                         
   0  -8  13          1.42          1.60         1.62 o                         
   1  -8  13         21.45         23.35         2.16 o                         
   2  -8  13          7.04          9.25         1.88 o                         
   3  -8  13          3.62          3.96         1.64 o                         
   4  -8  13          0.00         -0.95         1.57 o                         
   5  -8  13          0.04         -5.13         5.13 o                         
  -4  -7  13          1.81          1.36         3.88 o                         
  -3  -7  13          0.54          1.88         3.25 o                         
  -2  -7  13          0.34         -4.21         4.63 o                         
  -1  -7  13          3.08          5.33         1.43 o                         
   0  -7  13         37.62         38.20         2.24 o                         
   1  -7  13          9.20          2.73         4.40 o                         
   2  -7  13          0.21         -1.09         4.75 o                         
   3  -7  13          8.34          2.83         4.34 o                         
   4  -7  13          0.50         -0.75         1.61 o                         
   5  -7  13          0.68         -0.65         4.75 o                         
   6  -7  13          0.86          0.00         1.95 o                         
  -5  -6  13          0.01         -3.38         4.11 o                         
  -4  -6  13          2.09          4.61         1.44 o                         
  -3  -6  13          9.83          9.61         1.72 o                         
  -2  -6  13          9.79         11.39         1.65 o                         
  -1  -6  13         22.92         21.87         2.32 o                         
   0  -6  13          0.03         -2.87         4.38 o                         
   1  -6  13          1.41          2.07         1.72 o                         
   2  -6  13          0.69         -3.91         4.60 o                         
   3  -6  13         10.20         11.36         1.68 o                         
   4  -6  13          2.17         -1.70         4.71 o                         
   5  -6  13          0.23          1.27         4.19 o                         
   6  -6  13          4.37          7.35         1.88 o                         
  -6  -5  13          0.73         -4.73         4.73 o                         
  -5  -5  13          2.53          2.44         4.41 o                         
  -4  -5  13          0.67         -2.74         4.28 o                         
  -3  -5  13          7.11         10.22         1.76 o                         
  -2  -5  13          0.11         -0.46         4.33 o                         
  -1  -5  13         98.93        101.69         3.16 o                         
   0  -5  13         20.28         18.58         2.12 o                         
   1  -5  13         38.55         37.34         2.32 o                         
   2  -5  13         65.93         61.63         2.80 o                         
   3  -5  13          0.00         -4.52         4.52 o                         
   5  -5  13          0.52          1.24         4.10 o                         
   6  -5  13          1.49          3.57         1.61 o                         
  -7  -4  13          4.18          4.65         1.82 o                         
  -6  -4  13          0.00         -4.76         4.76 o                         
  -5  -4  13          1.47          0.00         3.76 o                         
  -4  -4  13          1.78         -0.50         3.44 o                         
  -3  -4  13          3.00          1.58         1.67 o                         
  -2  -4  13          4.88          5.45         1.53 o                         
  -1  -4  13         24.01         27.33         1.85 o                         
   0  -4  13         15.99         12.52         1.61 o                         
   1  -4  13        187.08        171.38         4.59 o                         
   2  -4  13         64.62         64.01         2.57 o                         
   3  -4  13         10.88          7.29         1.84 o                         
   4  -4  13         16.12         16.17         1.66 o                         
   5  -4  13          8.69          7.56         1.74 o                         
   6  -4  13          7.24          6.37         1.90 o                         
  -7  -3  13          1.03         -2.04         4.25 o                         
  -5  -3  13          0.19         -3.16         3.41 o                         
  -4  -3  13          0.18          0.46         3.81 o                         
  -3  -3  13         27.68         27.25         2.08 o                         
  -2  -3  13        185.16        181.09         5.46 o                         
  -1  -3  13         93.57         92.88         3.08 o                         
   0  -3  13         15.51         16.69         1.76 o                         
   1  -3  13          4.62          6.47         1.55 o                         
   2  -3  13         36.45         36.74         2.23 o                         
   3  -3  13          1.44          1.81         3.79 o                         
   4  -3  13         51.77         50.70         2.42 o                         
   5  -3  13          4.45          3.89         1.53 o                         
   6  -3  13          0.00         -1.37         1.60 o                         
  -7  -2  13          0.00         -1.29         3.02 o                         
  -6  -2  13          2.67          0.00         4.52 o                         
  -5  -2  13         49.90         45.83         2.68 o                         
  -4  -2  13          0.19         -1.57         1.57 o                         
  -3  -2  13        216.33        205.38         7.04 o                         
  -2  -2  13         69.49         65.73         2.42 o                         
  -1  -2  13         17.58         21.44         1.86 o                         
   0  -2  13         30.95         32.92         1.97 o                         
   1  -2  13          1.78         -0.13         1.37 o                         
   2  -2  13        152.52        150.08         4.37 o                         
   3  -2  13          4.92          0.23         1.69 o                         
   4  -2  13         22.00         23.86         1.85 o                         
   5  -2  13          3.63          0.76         1.58 o                         
   6  -2  13          6.43          7.03         1.92 o                         
  -8  -1  13          1.46          2.03         1.59 o                         
  -7  -1  13          2.80          2.45         4.15 o                         
  -6  -1  13          4.61          2.56         1.46 o                         
  -5  -1  13          4.86          1.47         3.89 o                         
  -4  -1  13        111.60        119.63         3.77 o                         
  -3  -1  13         46.65         45.53         2.28 o                         
  -2  -1  13        160.37        151.92         4.13 o                         
  -1  -1  13         24.17         22.61         1.83 o                         
   0  -1  13         78.68         76.27         2.59 o                         
   1  -1  13          9.75          6.79         1.63 o                         
   2  -1  13         32.64         29.50         2.12 o                         
   3  -1  13          8.80         10.58         1.72 o                         
   4  -1  13          7.32         10.26         1.42 o                         
   5  -1  13          7.11          9.46         1.70 o                         
   6  -1  13         25.77         29.97         2.44 o                         
  -8   0  13          3.44          4.83         1.85 o                         
  -7   0  13         66.83         66.54         2.01 o                         
  -6   0  13         16.68         18.46         1.28 o                         
  -5   0  13          9.79         12.37         2.34 o                         
  -4   0  13        117.94        116.41         2.31 o                         
  -3   0  13          4.05         -1.26         2.45 o                         
  -2   0  13        105.00        101.04         2.05 o                         
  -1   0  13          9.38         10.04         3.00 o                         
   0   0  13        185.69        186.86         5.06 o                         
   1   0  13         66.43         67.45         6.36 o                         
   2   0  13          7.35          7.96         1.31 o                         
   3   0  13         11.91         13.71         1.33 o                         
   4   0  13          0.93         -0.56         3.87 o                         
   5   0  13         13.91         13.14         1.34 o                         
   6   0  13          3.46          2.63         2.37 o                         
  -8   1  13         15.68         16.89         2.14 o                         
  -7   1  13          1.42         -3.60         4.65 o                         
  -6   1  13         25.46         23.91         1.95 o                         
  -5   1  13         62.27         56.46         2.67 o                         
  -4   1  13         32.05         27.52         2.08 o                         
  -3   1  13         33.63         34.75         1.98 o                         
  -2   1  13         14.25         14.36         1.75 o                         
  -1   1  13          9.90          8.69         1.69 o                         
   0   1  13          0.06         -1.21         3.32 o                         
   1   1  13          3.41          6.70         1.54 o                         
   2   1  13         17.25         18.83         2.01 o                         
   3   1  13          2.54          0.15         1.23 o                         
   4   1  13          4.56          5.73         1.56 o                         
   5   1  13          6.60          6.64         1.63 o                         
  -8   2  13          5.87          5.08         1.64 o                         
  -7   2  13          1.50          1.23         3.77 o                         
  -6   2  13          0.00         -0.95         1.17 o                         
  -5   2  13          5.57         -2.96         4.18 o                         
  -4   2  13          0.00         -4.06         4.06 o                         
  -3   2  13          0.79         -1.71         3.36 o                         
  -2   2  13         72.77         72.04         2.73 o                         
  -1   2  13          7.46         10.28         1.70 o                         
   0   2  13        162.98        161.75         4.66 o                         
   1   2  13          0.00         -4.60         4.60 o                         
   2   2  13          3.62          2.75         1.35 o                         
   3   2  13          0.04         -1.16         4.16 o                         
   4   2  13          0.04          0.53         1.40 o                         
   5   2  13         11.03         13.08         2.14 o                         
  -8   3  13          0.04          2.11         1.54 o                         
  -7   3  13          9.24          9.97         1.75 o                         
  -6   3  13          1.13          0.56         4.17 o                         
  -5   3  13          0.52          2.11         3.33 o                         
  -4   3  13         45.41         43.19         2.51 o                         
  -3   3  13          4.19          2.80         4.28 o                         
  -2   3  13         29.35         25.36         2.13 o                         
  -1   3  13          4.92          5.82         1.68 o                         
   0   3  13         33.94         36.42         2.27 o                         
   1   3  13          0.25         -1.53         2.65 o                         
   2   3  13          3.92          0.57         4.24 o                         
   3   3  13          1.27          1.57         1.46 o                         
   4   3  13          0.17         -4.65         4.65 o                         
  -8   4  13          0.00         -4.76         4.76 o                         
  -7   4  13          0.60          0.64         4.25 o                         
  -6   4  13          1.70          1.69         1.50 o                         
  -5   4  13          0.06         -4.23         4.23 o                         
  -4   4  13         33.53         31.93         2.11 o                         
  -3   4  13          0.37          0.09         1.70 o                         
  -2   4  13          0.37          1.01         4.15 o                         
  -1   4  13          9.34          0.52         4.06 o                         
   0   4  13          9.97          9.14         1.44 o                         
   1   4  13          1.42          2.82         1.38 o                         
   2   4  13         10.54         13.33         1.78 o                         
   3   4  13          0.03          1.34         4.47 o                         
  -7   5  13          0.85          2.76         4.68 o                         
  -6   5  13          0.80          0.00         4.16 o                         
  -5   5  13          1.96          4.12         1.56 o                         
  -4   5  13          5.69          4.76         1.61 o                         
  -3   5  13          1.94         -0.25         1.48 o                         
  -2   5  13          0.00          0.89         1.38 o                         
  -1   5  13          5.90          1.74         4.80 o                         
   0   5  13          0.26         -0.51         1.42 o                         
   1   5  13         10.17          7.69         1.87 o                         
   2   5  13          3.04          4.99         1.61 o                         
  -6   6  13          9.72          9.87         2.06 o                         
  -5   6  13          0.06          0.00         4.34 o                         
  -4   6  13          6.64          6.23         1.76 o                         
  -3   6  13          0.01         -4.27         4.27 o                         
  -2   6  13          0.52         -1.23         3.59 o                         
  -1   6  13          0.60         -2.48         4.39 o                         
   0   6  13          0.44         -1.55         1.55 o                         
   1   6  13          2.20          8.19         1.56 o                         
  -5   7  13          2.67         -1.62         5.13 o                         
  -4   7  13          2.85          3.24         1.93 o                         
  -3   7  13          0.70          2.90         1.84 o                         
  -2   7  13          2.80         -1.41         4.79 o                         
  -1   7  13          3.37          1.42         5.05 o                         
  -1  -9  14          2.17          3.35         2.01 o                         
   0  -9  14          0.85          0.69         5.42 o                         
   1  -9  14          7.82          7.85         2.06 o                         
   2  -9  14         27.25         25.00         2.54 o                         
   3  -9  14          5.37          3.82         1.82 o                         
  -3  -8  14          2.71          5.44         1.78 o                         
  -2  -8  14          1.65          1.17         1.83 o                         
  -1  -8  14          0.20          3.41         1.58 o                         
   0  -8  14          0.08         -1.88         5.19 o                         
   1  -8  14          2.42          1.84         4.85 o                         
   2  -8  14         21.44         22.19         2.26 o                         
   3  -8  14          7.60          3.02         5.29 o                         
   4  -8  14          3.42          4.05         1.71 o                         
   5  -8  14          1.03         -4.33         4.33 o                         
  -4  -7  14          4.17          3.71         1.63 o                         
  -3  -7  14          5.92          6.99         1.80 o                         
  -2  -7  14          4.76          3.21         1.69 o                         
  -1  -7  14         30.15         36.13         2.39 o                         
   0  -7  14          2.37          1.91         1.52 o                         
   1  -7  14          8.13          8.72         1.78 o                         
   2  -7  14          1.41          1.73         3.00 o                         
   3  -7  14          5.21         -1.78         4.48 o                         
   4  -7  14         10.03         14.25         1.82 o                         
   5  -7  14          0.05         -1.36         4.61 o                         
  -5  -6  14          0.57          1.19         1.51 o                         
  -4  -6  14          0.45         -3.76         4.60 o                         
  -3  -6  14          6.44          4.67         1.68 o                         
  -2  -6  14          7.76          8.65         1.59 o                         
  -1  -6  14         20.95         22.00         1.88 o                         
   0  -6  14         34.76         32.86         2.04 o                         
   1  -6  14         26.23         20.55         1.86 o                         
   2  -6  14          8.15          7.39         1.47 o                         
   3  -6  14          6.37          9.00         1.49 o                         
   4  -6  14          0.51         -4.18         4.82 o                         
   5  -6  14          6.09          5.97         1.92 o                         
   6  -6  14          1.97         -0.77         5.25 o                         
  -6  -5  14          0.09         -1.34         1.66 o                         
  -5  -5  14          0.82         -1.26         1.47 o                         
  -4  -5  14          0.84          0.42         1.49 o                         
  -3  -5  14          2.21          2.75         1.36 o                         
  -2  -5  14          2.26         -4.62         4.62 o                         
  -1  -5  14          0.54         -3.25         4.38 o                         
   0  -5  14          1.46          0.00         3.53 o                         
   1  -5  14          7.86          4.36         1.73 o                         
   2  -5  14          0.06          0.56         1.60 o                         
   3  -5  14         11.48         10.34         1.66 o                         
   4  -5  14          3.97         -1.16         4.39 o                         
   5  -5  14          0.87         -1.94         3.71 o                         
   6  -5  14          1.35          1.62         1.92 o                         
  -6  -4  14          1.86         -3.28         4.60 o                         
  -5  -4  14          0.39         -2.40         3.40 o                         
  -4  -4  14          0.01          1.20         1.17 o                         
  -3  -4  14         25.36         27.48         2.16 o                         
  -2  -4  14         46.12         44.26         2.37 o                         
  -1  -4  14         49.63         46.12         2.34 o                         
   0  -4  14          6.31          4.57         1.52 o                         
   1  -4  14         17.25         16.43         1.91 o                         
   2  -4  14          0.03         -4.70         4.70 o                         
   3  -4  14          3.50          1.51         3.15 o                         
   4  -4  14         26.86         26.45         1.99 o                         
   5  -4  14          5.63          1.43         1.77 o                         
   6  -4  14         16.70         24.29         2.42 o                         
  -7  -3  14          2.87          4.61         1.76 o                         
  -6  -3  14          1.83         -1.85         3.86 o                         
  -5  -3  14          0.61          1.65         2.85 o                         
  -4  -3  14          5.74          6.35         1.78 o                         
  -3  -3  14         22.98         21.97         2.04 o                         
  -2  -3  14        216.31        205.17         7.20 o                         
  -1  -3  14          6.02          5.42         1.48 o                         
   0  -3  14          3.61          2.46         1.35 o                         
   1  -3  14        104.47         90.50         2.92 o                         
   2  -3  14         68.32         60.37         2.75 o                         
   3  -3  14         10.91         12.04         1.88 o                         
   4  -3  14         44.77         39.10         2.34 o                         
   5  -3  14          3.90          2.47         4.72 o                         
   6  -3  14          5.17         -2.17         5.19 o                         
  -7  -2  14          1.01          2.37         1.51 o                         
  -6  -2  14         12.08         13.92         1.79 o                         
  -5  -2  14         29.48         32.35         2.04 o                         
  -4  -2  14          0.47         -0.46         1.48 o                         
  -3  -2  14          7.71          2.56         4.31 o                         
  -2  -2  14         20.49         25.71         1.93 o                         
  -1  -2  14        105.98        100.02         2.96 o                         
   0  -2  14         61.36         60.52         2.46 o                         
   1  -2  14         13.75         12.61         1.82 o                         
   2  -2  14          1.08          2.86         1.46 o                         
   3  -2  14         20.79         20.25         2.12 o                         
   4  -2  14          0.04          1.65         3.16 o                         
   5  -2  14         11.55          8.86         1.73 o                         
   6  -2  14          4.03          3.22         1.63 o                         
  -8  -1  14          0.42          1.34         1.57 o                         
  -7  -1  14          3.59         -1.27         4.29 o                         
  -6  -1  14          5.43          5.64         1.52 o                         
  -5  -1  14         11.10         10.45         1.58 o                         
  -4  -1  14          1.14         -3.17         4.55 o                         
  -3  -1  14         48.38         51.38         2.41 o                         
  -2  -1  14        189.38        174.11         5.42 o                         
  -1  -1  14        310.75        285.07         8.18 o                         
   0  -1  14         31.44         29.97         2.10 o                         
   1  -1  14        105.97         96.01         3.06 o                         
   2  -1  14         37.39         34.80         2.25 o                         
   3  -1  14          0.68         -1.03         3.46 o                         
   4  -1  14          2.12          0.56         1.44 o                         
   5  -1  14          9.62          8.05         1.89 o                         
   6  -1  14          0.49         -0.43         1.69 o                         
  -8   0  14          2.95          3.71         2.82 o                         
  -7   0  14         24.71         28.63         1.55 o                         
  -6   0  14         27.28         26.49         1.38 o                         
  -5   0  14          3.32          5.11         1.20 o                         
  -4   0  14          4.51          2.98         1.60 o                         
  -3   0  14         21.06         21.75         1.29 o                         
  -2   0  14          1.92          0.83         2.56 o                         
  -1   0  14          2.29          0.84         2.68 o                         
   0   0  14         85.11         86.20         2.15 o                         
   1   0  14         56.33         53.06         2.30 o                         
   2   0  14         87.41         91.95         5.52 o                         
   3   0  14          1.90         -2.53         4.60 o                         
   4   0  14          1.08         -0.67         0.99 o                         
   5   0  14          0.02         -2.70         2.70 o                         
  -8   1  14          0.05          1.43         4.41 o                         
  -7   1  14         14.62         14.05         1.86 o                         
  -6   1  14          8.31          8.74         1.52 o                         
  -5   1  14          3.94          3.77         1.35 o                         
  -4   1  14         13.39         10.48         1.89 o                         
  -3   1  14          0.23          1.31         1.36 o                         
  -2   1  14         33.72         35.90         2.16 o                         
  -1   1  14         27.49         25.40         2.06 o                         
   0   1  14         60.94         58.32         2.69 o                         
   1   1  14         11.99         10.41         1.74 o                         
   2   1  14         16.10         16.00         1.64 o                         
   3   1  14          1.98          0.00         2.81 o                         
   4   1  14          1.34          1.41         1.53 o                         
   5   1  14         15.98         16.50         2.23 o                         
  -8   2  14          1.09         -5.16         5.16 o                         
  -7   2  14          0.34         -2.55         3.24 o                         
  -6   2  14          3.91          1.15         4.04 o                         
  -5   2  14         31.35         25.68         1.98 o                         
  -4   2  14         14.08         13.55         1.94 o                         
  -3   2  14         46.53         45.95         2.43 o                         
  -2   2  14          6.79          3.76         1.75 o                         
  -1   2  14         16.26         17.88         1.96 o                         
   0   2  14          0.72          0.63         1.59 o                         
   1   2  14          4.59          3.31         1.43 o                         
   2   2  14          0.21          1.09         2.78 o                         
   3   2  14          0.00          0.17         1.33 o                         
   4   2  14          0.06         -0.57         1.51 o                         
  -8   3  14          1.57          0.00         4.34 o                         
  -7   3  14          6.80          5.58         1.75 o                         
  -6   3  14          1.62         -1.77         3.96 o                         
  -5   3  14          4.53          2.71         1.46 o                         
  -4   3  14          0.49          1.22         1.27 o                         
  -3   3  14         26.79         25.60         2.22 o                         
  -2   3  14         15.94         15.14         2.05 o                         
  -1   3  14          1.94          2.01         4.20 o                         
   0   3  14          2.00         -0.51         3.78 o                         
   1   3  14          1.32          2.19         3.47 o                         
   2   3  14          0.94          3.23         1.29 o                         
   3   3  14         23.03         22.97         2.21 o                         
   4   3  14          0.43          0.74         4.12 o                         
  -7   4  14          0.00          0.67         4.10 o                         
  -6   4  14          3.29          3.85         1.56 o                         
  -5   4  14          2.32          2.33         3.70 o                         
  -4   4  14          0.21         -1.14         4.09 o                         
  -3   4  14          4.46          4.51         1.40 o                         
  -2   4  14          0.04         -0.08         1.27 o                         
  -1   4  14          3.95          1.75         1.47 o                         
   0   4  14          6.63          4.34         1.59 o                         
   1   4  14          5.26         -2.40         4.50 o                         
   2   4  14          1.01          1.03         1.56 o                         
   3   4  14         10.55         12.21         1.94 o                         
  -7   5  14          7.41          6.97         1.98 o                         
  -6   5  14          2.51          2.03         4.52 o                         
  -5   5  14          0.31          0.72         1.38 o                         
  -4   5  14          7.04          9.59         1.63 o                         
  -3   5  14          4.73          4.97         1.72 o                         
  -2   5  14          0.00         -4.86         4.86 o                         
  -1   5  14          0.03         -3.08         4.05 o                         
   0   5  14          0.02         -5.08         5.08 o                         
   1   5  14          4.90         -1.33         5.35 o                         
   2   5  14          0.14          1.98         1.67 o                         
  -6   6  14          2.02         -0.76         4.89 o                         
  -5   6  14          0.17         -4.30         4.65 o                         
  -4   6  14          3.32          6.30         1.80 o                         
  -3   6  14          0.34          1.23         1.57 o                         
  -2   6  14          1.22          2.75         1.44 o                         
  -1   6  14          2.42          2.01         4.19 o                         
   0   6  14          0.40          1.10         1.66 o                         
  -4   7  14          0.36         -2.43         5.77 o                         
  -3   7  14          0.17          1.55         6.10 o                         
  -2   7  14          0.10         -4.96         4.96 o                         
  -1  -9  15          0.04          0.00         4.87 o                         
   0  -9  15          0.59         -0.72         4.94 o                         
   1  -9  15          1.06          0.69         4.87 o                         
   2  -9  15          0.31         -5.12         5.12 o                         
   3  -9  15          6.07          5.78         1.97 o                         
  -3  -8  15          0.07         -0.76         4.11 o                         
  -2  -8  15          1.70         -4.21         4.86 o                         
  -1  -8  15          1.20         -1.36         4.30 o                         
   0  -8  15          3.84          0.64         5.53 o                         
   1  -8  15         20.56         17.74         2.30 o                         
   2  -8  15          3.88         -0.63         6.01 o                         
   3  -8  15          3.39          0.54         1.73 o                         
   4  -8  15          0.23          0.66         4.93 o                         
  -4  -7  15          6.19          6.12         1.70 o                         
  -3  -7  15          2.10          1.33         3.78 o                         
  -2  -7  15          0.18         -4.39         4.81 o                         
  -1  -7  15          2.39          4.79         1.60 o                         
   0  -7  15          0.45          0.60         4.25 o                         
   1  -7  15          0.14          2.40         4.34 o                         
   2  -7  15          9.28          7.10         1.87 o                         
   3  -7  15          8.26          9.42         1.76 o                         
   4  -7  15          0.11         -5.40         5.40 o                         
   5  -7  15          1.15         -0.42         2.07 o                         
  -5  -6  15          0.01          2.18         4.55 o                         
  -4  -6  15          7.31          3.25         5.23 o                         
  -3  -6  15          9.46          9.62         1.75 o                         
  -2  -6  15          0.10         -4.48         4.48 o                         
  -1  -6  15          0.02         -2.99         2.99 o                         
   0  -6  15          0.09         -1.60         3.59 o                         
   1  -6  15         10.15         10.55         1.64 o                         
   2  -6  15          7.88          1.13         5.05 o                         
   3  -6  15          0.10         -5.22         5.22 o                         
   4  -6  15          2.20          0.62         3.81 o                         
   5  -6  15          1.28         -1.41         4.47 o                         
  -6  -5  15          0.00         -4.69         4.69 o                         
  -5  -5  15          4.65          3.44         1.60 o                         
  -4  -5  15         16.37         14.27         1.85 o                         
  -3  -5  15          1.15          2.18         3.45 o                         
  -2  -5  15         23.12         19.12         1.87 o                         
  -1  -5  15         20.44         17.13         2.10 o                         
   0  -5  15          0.21          1.22         1.64 o                         
   1  -5  15          1.77         -4.60         4.60 o                         
   2  -5  15         12.80         13.70         1.72 o                         
   3  -5  15         13.17         14.41         1.80 o                         
   4  -5  15          5.79          5.55         1.73 o                         
   5  -5  15          1.39          0.69         5.13 o                         
  -6  -4  15          6.83          7.73         1.83 o                         
  -5  -4  15          2.17         -1.21         3.52 o                         
  -4  -4  15          0.02          0.48         1.35 o                         
  -3  -4  15          4.96          2.82         1.34 o                         
  -2  -4  15          5.96         -2.36         5.06 o                         
  -1  -4  15         28.68         29.31         2.15 o                         
   0  -4  15          1.89          0.90         1.52 o                         
   1  -4  15         13.78         10.18         1.79 o                         
   2  -4  15         36.84         32.25         2.36 o                         
   3  -4  15          3.53          0.54         3.54 o                         
   4  -4  15          2.71          1.78         3.97 o                         
   5  -4  15          3.86          4.05         1.65 o                         
  -7  -3  15          0.00         -4.88         4.88 o                         
  -6  -3  15          5.94          6.93         1.68 o                         
  -5  -3  15          0.45         -0.59         3.17 o                         
  -4  -3  15          0.78         -4.08         4.08 o                         
  -3  -3  15         24.40         27.62         2.14 o                         
  -2  -3  15          2.81          4.16         1.48 o                         
  -1  -3  15          2.41          0.00         3.52 o                         
   0  -3  15          0.99         -4.10         4.10 o                         
   1  -3  15          0.64         -1.77         3.95 o                         
   2  -3  15          0.37          1.42         1.46 o                         
   3  -3  15          7.03          5.45         1.51 o                         
   4  -3  15         28.66         37.02         2.23 o                         
   5  -3  15          0.24          2.00         3.83 o                         
  -7  -2  15          1.62         -4.11         5.04 o                         
  -6  -2  15          7.67          9.59         1.54 o                         
  -5  -2  15          4.74          3.92         1.49 o                         
  -4  -2  15         21.47         17.71         1.93 o                         
  -3  -2  15         16.53         14.51         1.89 o                         
  -2  -2  15         92.19         93.41         3.01 o                         
  -1  -2  15        117.08        111.52         3.15 o                         
   0  -2  15          0.89         -1.28         3.94 o                         
   1  -2  15         60.72         59.39         2.60 o                         
   2  -2  15         74.61         68.34         2.89 o                         
   3  -2  15          0.04          1.59         3.04 o                         
   4  -2  15          3.94          1.93         1.52 o                         
   5  -2  15          0.03          1.33         4.11 o                         
  -7  -1  15          3.20          1.97         4.10 o                         
  -6  -1  15          0.34          0.00         4.20 o                         
  -5  -1  15         16.36         14.97         1.67 o                         
  -4  -1  15         61.79         68.73         2.81 o                         
  -3  -1  15         55.59         54.63         2.61 o                         
  -2  -1  15         43.06         44.03         2.34 o                         
  -1  -1  15          6.64          3.88         1.80 o                         
   0  -1  15         42.41         39.72         2.39 o                         
   1  -1  15          1.04          1.57         1.63 o                         
   2  -1  15          2.65         -0.98         3.72 o                         
   3  -1  15          2.86          0.00         3.29 o                         
   4  -1  15          5.05          2.40         3.79 o                         
   5  -1  15          1.51         -0.20         1.73 o                         
  -7   0  15          5.33          5.41         1.19 o                         
  -6   0  15          2.17          1.41         1.25 o                         
  -5   0  15          2.87          0.89         1.19 o                         
  -4   0  15          0.57          0.51         2.93 o                         
  -3   0  15         51.73         42.13         1.74 o                         
  -2   0  15         14.79         11.79         1.29 o                         
  -1   0  15        137.72        137.97         2.85 o                         
   0   0  15        145.81        149.33         3.17 o                         
   1   0  15          6.49          8.38         5.02 o                         
   2   0  15          2.71          0.75         2.52 o                         
   3   0  15          0.57         -2.53         2.53 o                         
   4   0  15          7.92          7.88         1.23 o                         
   5   0  15          0.79          0.27         1.29 o                         
  -8   1  15         10.68         15.41         2.16 o                         
  -7   1  15          2.66          1.31         3.35 o                         
  -6   1  15          0.00         -4.66         4.66 o                         
  -5   1  15          0.11         -1.10         2.91 o                         
  -4   1  15         35.13         37.97         2.55 o                         
  -3   1  15          3.77          5.77         1.61 o                         
  -2   1  15        199.28        210.25         5.51 o                         
  -1   1  15         33.60         33.41         2.35 o                         
   0   1  15         29.45         30.82         2.31 o                         
   1   1  15          6.85          3.24         1.50 o                         
   2   1  15          2.72         -4.18         4.18 o                         
   3   1  15          0.00         -2.97         2.97 o                         
   4   1  15          3.58          4.89         1.64 o                         
  -7   2  15          5.31          7.98         1.74 o                         
  -5   2  15          0.13          1.95         1.16 o                         
  -4   2  15          0.83         -3.21         3.47 o                         
  -3   2  15          6.99          9.03         1.68 o                         
  -2   2  15         65.03         60.04         2.96 o                         
  -1   2  15         19.47         19.47         2.10 o                         
   0   2  15         68.63         64.76         2.59 o                         
   1   2  15          2.20         -1.09         3.69 o                         
   2   2  15         11.98         17.73         1.80 o                         
   3   2  15          8.14         11.03         1.72 o                         
   4   2  15          0.15          0.72         4.03 o                         
  -7   3  15          0.24          0.10         1.52 o                         
  -6   3  15          0.09          0.63         2.73 o                         
  -5   3  15          0.84         -4.00         4.00 o                         
  -4   3  15          1.26          1.13         3.99 o                         
  -3   3  15          0.40         -1.10         2.91 o                         
  -2   3  15          2.02          3.27         1.44 o                         
  -1   3  15         18.70         18.05         1.90 o                         
   0   3  15          9.27          1.12         4.80 o                         
   1   3  15          1.73         -0.61         3.27 o                         
   2   3  15          0.93         -1.35         1.51 o                         
   3   3  15          0.88         -2.14         4.77 o                         
  -7   4  15          8.90          7.42         2.06 o                         
  -6   4  15          3.79          2.35         1.72 o                         
  -5   4  15          2.65          2.54         1.39 o                         
  -4   4  15          0.11         -2.37         3.94 o                         
  -3   4  15          1.42         -1.20         3.48 o                         
  -2   4  15          0.38         -4.45         4.45 o                         
  -1   4  15          0.42          0.26         1.44 o                         
   0   4  15          0.00         -4.77         4.77 o                         
   1   4  15          0.01         -3.20         4.75 o                         
   2   4  15         12.08         16.33         2.18 o                         
  -6   5  15          0.17         -4.53         4.53 o                         
  -5   5  15          0.12         -1.07         1.74 o                         
  -4   5  15         20.10         21.63         1.99 o                         
  -3   5  15         12.73         13.40         1.82 o                         
  -2   5  15          0.45          0.36         1.38 o                         
  -1   5  15          0.04          1.82         1.50 o                         
   0   5  15          1.18          0.67         4.40 o                         
   1   5  15          5.75          5.54         1.90 o                         
  -5   6  15          1.36         -0.76         4.52 o                         
  -4   6  15          5.03          6.00         2.02 o                         
  -3   6  15          0.15         -1.72         1.72 o                         
  -2   6  15          0.00         -1.32         1.59 o                         
  -1   6  15          1.03          2.46         1.67 o                         
   1  -9  16          1.31          0.00         5.25 o                         
  -2  -8  16          2.70          1.59         1.90 o                         
  -1  -8  16          0.42          0.41         1.74 o                         
   0  -8  16          0.13         -0.88         1.66 o                         
   1  -8  16          0.54          1.82         1.66 o                         
   2  -8  16         10.34          8.06         2.03 o                         
   3  -8  16          5.38          6.65         1.81 o                         
  -3  -7  16          0.02         -4.14         4.47 o                         
  -2  -7  16          0.81          2.61         4.70 o                         
  -1  -7  16         22.48         19.31         2.34 o                         
   0  -7  16          0.16          1.24         4.61 o                         
   1  -7  16          0.78          0.61         4.01 o                         
   2  -7  16          0.25          0.70         1.55 o                         
   3  -7  16          4.29          3.62         1.89 o                         
   4  -7  16          0.39         -2.09         3.19 o                         
  -4  -6  16          0.29         -4.79         4.79 o                         
  -3  -6  16          6.23          6.14         1.65 o                         
  -2  -6  16          0.66          3.13         1.38 o                         
  -1  -6  16          0.11         -4.17         4.17 o                         
   0  -6  16         28.39         26.59         2.15 o                         
   1  -6  16         12.27         13.92         1.86 o                         
   2  -6  16          4.11          5.13         1.46 o                         
   3  -6  16          0.46          1.23         3.11 o                         
   4  -6  16         10.22         10.96         2.07 o                         
   5  -6  16          0.32         -0.75         5.16 o                         
  -5  -5  16          0.07         -1.67         1.67 o                         
  -4  -5  16          9.16          2.46         5.57 o                         
  -3  -5  16          5.02         -1.19         4.25 o                         
  -2  -5  16          1.24          1.71         1.32 o                         
  -1  -5  16         15.52         15.03         1.73 o                         
   0  -5  16          3.38          1.56         3.92 o                         
   1  -5  16          0.72          1.96         1.30 o                         
   2  -5  16         10.07         11.91         1.74 o                         
   3  -5  16          5.11          6.81         1.56 o                         
   4  -5  16         12.54         13.11         1.86 o                         
   5  -5  16          0.24          2.21         4.94 o                         
  -6  -4  16          9.76         13.21         1.94 o                         
  -5  -4  16          7.88          8.26         1.66 o                         
  -4  -4  16          6.36          7.87         1.49 o                         
  -3  -4  16         32.25         29.45         2.02 o                         
  -2  -4  16         10.72          9.25         1.49 o                         
  -1  -4  16          0.22         -0.33         1.60 o                         
   0  -4  16         51.47         53.48         2.76 o                         
   1  -4  16          6.93          6.68         1.37 o                         
   2  -4  16          5.95          2.14         4.06 o                         
   3  -4  16          0.49         -3.93         3.93 o                         
   4  -4  16         17.40         20.76         2.07 o                         
   5  -4  16          0.13          0.72         5.35 o                         
  -6  -3  16          0.01         -0.66         3.58 o                         
  -5  -3  16          0.17         -3.48         3.48 o                         
  -4  -3  16          0.04          1.64         2.84 o                         
  -3  -3  16          2.87          1.01         3.80 o                         
  -2  -3  16         47.59         39.97         2.49 o                         
  -1  -3  16          2.93          3.41         1.59 o                         
   0  -3  16          2.92          0.93         3.65 o                         
   1  -3  16          6.41         -4.76         4.86 o                         
   2  -3  16          4.37         -4.62         4.62 o                         
   3  -3  16         18.34         20.93         1.74 o                         
   4  -3  16          3.23          4.66         1.50 o                         
   5  -3  16          0.02         -1.42         4.50 o                         
  -7  -2  16          7.79          8.72         1.92 o                         
  -6  -2  16          2.67         -4.92         4.92 o                         
  -5  -2  16         19.11         22.19         1.89 o                         
  -4  -2  16          0.38         -3.69         3.84 o                         
  -3  -2  16         14.33         17.00         1.97 o                         
  -2  -2  16         15.14         18.75         1.97 o                         
  -1  -2  16          0.22         -0.99         1.47 o                         
   0  -2  16         37.77         37.11         2.23 o                         
   1  -2  16          4.48          0.95         4.24 o                         
   2  -2  16          2.18          2.09         3.29 o                         
   3  -2  16         40.21         42.85         2.46 o                         
   4  -2  16          1.31          3.17         1.34 o                         
   5  -2  16          2.42          1.53         1.55 o                         
  -7  -1  16          5.51          8.08         1.70 o                         
  -6  -1  16          9.26         11.67         1.66 o                         
  -5  -1  16          3.83          2.47         1.36 o                         
  -4  -1  16          0.01         -1.26         1.26 o                         
  -3  -1  16          8.19          7.88         1.80 o                         
  -2  -1  16          1.25          3.63         1.51 o                         
  -1  -1  16        126.71        120.62         3.57 o                         
   0  -1  16         28.92         31.00         2.12 o                         
   1  -1  16          4.04          7.29         1.68 o                         
   2  -1  16          0.34          2.45         1.17 o                         
   3  -1  16          5.62         -1.74         4.13 o                         
   5  -1  16          0.75         -1.46         3.87 o                         
  -7   0  16         32.77         35.02         1.77 o                         
  -6   0  16          1.64         -0.91         1.34 o                         
  -5   0  16          3.04          4.24         2.39 o                         
  -4   0  16          0.25         -2.03         2.15 o                         
  -3   0  16          1.22          1.65         1.41 o                         
  -2   0  16         10.80         10.85         2.92 o                         
  -1   0  16         44.94         46.31         1.81 o                         
   0   0  16          6.83          7.93         1.36 o                         
   1   0  16         19.07         14.90         1.15 o                         
   2   0  16          0.39          0.88         1.24 o                         
   3   0  16          0.08          0.04         2.54 o                         
   4   0  16          3.55          3.46         1.09 o                         
  -7   1  16          1.10          0.20         1.62 o                         
  -6   1  16          4.01         -1.88         4.75 o                         
  -5   1  16          0.10         -2.88         4.03 o                         
  -4   1  16          0.20          1.65         3.44 o                         
  -3   1  16          4.10          1.97         1.33 o                         
  -2   1  16         31.85         29.00         2.38 o                         
  -1   1  16          0.62          1.02         1.57 o                         
   0   1  16         12.52         10.50         1.59 o                         
   1   1  16         12.74         10.30         1.69 o                         
   2   1  16          1.89          3.61         1.41 o                         
   3   1  16          2.56          0.63         4.44 o                         
   4   1  16          6.11          6.34         1.95 o                         
  -7   2  16          2.05          2.11         4.04 o                         
  -6   2  16          1.88         -1.29         4.05 o                         
  -5   2  16         10.80         11.19         1.73 o                         
  -4   2  16          3.10          2.05         1.29 o                         
  -3   2  16         17.79          2.78         5.24 o                         
  -2   2  16         16.20         15.36         1.95 o                         
  -1   2  16          8.31          8.06         1.53 o                         
   0   2  16          5.88          4.70         1.56 o                         
   1   2  16          9.21         10.07         1.63 o                         
   2   2  16          0.55         -3.76         4.34 o                         
   3   2  16          3.78          5.07         1.98 o                         
  -7   3  16          1.93         -3.59         4.36 o                         
  -6   3  16          0.91         -0.66         5.33 o                         
  -5   3  16          0.00         -0.61         3.31 o                         
  -4   3  16          0.72          1.19         3.66 o                         
  -3   3  16         45.59         43.48         2.66 o                         
  -2   3  16          9.27          9.88         1.70 o                         
  -1   3  16          1.69          1.45         1.50 o                         
   0   3  16          0.21          0.00         3.71 o                         
   1   3  16          0.01         -1.50         1.50 o                         
   2   3  16          0.95         -0.29         1.55 o                         
  -6   4  16          2.98          4.74         1.62 o                         
  -5   4  16          0.54         -0.47         1.53 o                         
  -4   4  16         12.35         12.11         1.99 o                         
  -3   4  16         16.25         13.14         1.88 o                         
  -2   4  16          1.17         -2.46         4.62 o                         
  -1   4  16          0.57          1.08         1.36 o                         
   0   4  16          1.83          3.68         1.49 o                         
   1   4  16          4.15          4.37         1.71 o                         
  -5   5  16          5.06          3.61         5.54 o                         
  -4   5  16          0.38         -5.26         5.26 o                         
  -3   5  16          0.07         -2.04         4.24 o                         
  -2   5  16          1.64         -0.87         1.77 o                         
  -1   5  16          1.12          0.00         4.13 o                         
   0   5  16          2.00         -1.87         1.87 o                         
  -3   6  16          1.85          1.20         1.76 o                         
  -1  -8  17          1.21         -2.21         4.61 o                         
   0  -8  17          1.51          3.28         1.82 o                         
   1  -8  17          4.81          1.91         1.98 o                         
   2  -8  17          0.92          1.40         5.24 o                         
  -3  -7  17          2.05          1.26         1.81 o                         
  -2  -7  17          7.47          7.78         2.00 o                         
  -1  -7  17         10.70          9.32         1.85 o                         
   0  -7  17          0.06         -0.10         1.62 o                         
   1  -7  17          7.79          4.40         1.91 o                         
   2  -7  17          3.17         -0.19         1.81 o                         
   3  -7  17          6.03          7.91         1.90 o                         
  -4  -6  17          1.46          1.42         4.03 o                         
  -3  -6  17          0.41         -4.47         4.47 o                         
  -2  -6  17          0.08          1.24         3.82 o                         
  -1  -6  17         11.13         -4.81         5.25 o                         
   0  -6  17          0.03          2.98         1.46 o                         
   1  -6  17          4.79         -3.00         4.67 o                         
   2  -6  17          0.88          1.23         3.48 o                         
   3  -6  17         11.86          9.31         1.85 o                         
   4  -6  17         13.97          1.44         7.13 o                         
  -5  -5  17         10.27         10.64         1.95 o                         
  -4  -5  17          0.90         -3.22         4.22 o                         
  -3  -5  17         17.38         22.19         2.12 o                         
  -2  -5  17         20.59         25.98         1.93 o                         
  -1  -5  17          0.33         -1.15         3.64 o                         
   0  -5  17          8.57          7.09         1.64 o                         
   1  -5  17         11.21         13.04         1.73 o                         
   2  -5  17          4.02         -4.98         4.98 o                         
   3  -5  17          1.31          1.96         1.44 o                         
   4  -5  17          0.34          2.08         4.93 o                         
  -5  -4  17          4.48          6.29         1.65 o                         
  -4  -4  17          7.95          5.67         1.69 o                         
  -3  -4  17          1.30          1.75         3.63 o                         
  -2  -4  17          3.97          4.38         1.46 o                         
  -1  -4  17          7.27          6.22         1.53 o                         
   0  -4  17          6.65          7.31         1.45 o                         
   1  -4  17          6.45          4.26         1.50 o                         
   2  -4  17          7.22          7.89         1.57 o                         
   3  -4  17          0.01          1.21         1.27 o                         
   4  -4  17          0.02         -2.02         4.80 o                         
  -6  -3  17         16.85         20.55         2.06 o                         
  -5  -3  17          7.85          8.30         1.60 o                         
  -4  -3  17          0.63          1.78         3.71 o                         
  -3  -3  17         20.03         24.59         1.76 o                         
  -2  -3  17          5.90          1.55         3.89 o                         
  -1  -3  17          3.49          1.51         3.59 o                         
   0  -3  17          1.40         -3.02         3.02 o                         
   1  -3  17          5.17          5.25         1.32 o                         
   2  -3  17          0.19         -3.97         3.97 o                         
   3  -3  17          5.37          4.56         1.64 o                         
   4  -3  17          3.52          0.00         4.30 o                         
  -6  -2  17          8.94          1.33         4.98 o                         
  -5  -2  17          2.18          0.60         3.68 o                         
  -4  -2  17          5.50          6.34         1.43 o                         
  -3  -2  17          1.68          3.30         1.27 o                         
  -2  -2  17          7.36          6.05         1.38 o                         
  -1  -2  17          0.30         -2.97         3.43 o                         
   0  -2  17          9.75          9.83         1.46 o                         
   1  -2  17          0.70          0.51         3.13 o                         
   2  -2  17          1.17          1.69         2.94 o                         
   3  -2  17          4.55          5.52         1.48 o                         
   4  -2  17          1.42          4.00         1.49 o                         
  -7  -1  17         11.03         12.93         1.95 o                         
  -6  -1  17          0.01         -1.30         3.02 o                         
  -5  -1  17          6.36          7.83         1.58 o                         
  -3  -1  17          0.11         -0.89         1.16 o                         
  -2  -1  17         14.34         11.96         1.53 o                         
  -1  -1  17          0.39          1.50         2.87 o                         
   0  -1  17          8.20          8.34         1.44 o                         
   1  -1  17          4.48          4.23         1.36 o                         
   2  -1  17          5.45          0.00         3.77 o                         
   3  -1  17          7.56          6.75         1.66 o                         
   4  -1  17          5.55          2.09         4.97 o                         
  -7   0  17          3.63          5.08         1.19 o                         
  -6   0  17          0.06          1.13         0.98 o                         
  -5   0  17          1.90          0.32         1.39 o                         
  -4   0  17          2.09          3.43         0.92 o                         
  -3   0  17          0.06         -2.58         2.58 o                         
  -2   0  17          0.28         -0.15         1.32 o                         
  -1   0  17         46.14         46.01         2.75 o                         
   0   0  17          3.43          4.23         1.35 o                         
   1   0  17          3.73          2.40         1.07 o                         
   2   0  17         27.40         32.66         1.59 o                         
   3   0  17          7.97          8.52         1.28 o                         
   4   0  17          1.85         -1.87         3.46 o                         
  -7   1  17         11.82         12.98         2.05 o                         
  -6   1  17          5.13          3.51         1.75 o                         
  -5   1  17          3.11          2.52         1.42 o                         
  -4   1  17         10.36         12.37         1.71 o                         
  -3   1  17          5.46          5.94         1.56 o                         
  -2   1  17         20.59         23.62         1.97 o                         
  -1   1  17          0.23          1.13         3.18 o                         
   0   1  17         12.73         15.91         1.84 o                         
   1   1  17          9.46         10.21         1.78 o                         
   2   1  17          0.16          0.00         1.47 o                         
   3   1  17          9.37         10.47         1.93 o                         
  -7   2  17          4.57          0.00         5.68 o                         
  -6   2  17          0.01         -3.38         3.38 o                         
  -5   2  17          0.13          1.26         4.69 o                         
  -4   2  17          0.05         -1.30         1.30 o                         
  -3   2  17          0.38         -1.50         1.50 o                         
  -2   2  17         10.44          9.79         1.56 o                         
  -1   2  17          7.30          6.87         1.62 o                         
   0   2  17          4.28          5.64         1.57 o                         
   1   2  17          0.04          0.63         3.49 o                         
   2   2  17          0.00          1.25         1.54 o                         
  -6   3  17          0.46         -4.51         4.51 o                         
  -5   3  17          7.02          9.56         1.67 o                         
  -4   3  17          1.18          1.08         1.46 o                         
  -3   3  17          1.26         -2.47         4.36 o                         
  -2   3  17          0.04          0.45         1.43 o                         
  -1   3  17          0.01         -3.23         3.23 o                         
   0   3  17          3.14          4.12         1.52 o                         
   1   3  17          6.76          8.34         1.70 o                         
   2   3  17          6.49          3.28         2.00 o                         
  -6   4  17          0.00         -1.47         4.99 o                         
  -5   4  17          1.07          2.89         1.50 o                         
  -4   4  17          1.28         -2.04         5.12 o                         
  -3   4  17          5.14          7.64         1.76 o                         
  -2   4  17          0.34          2.01         3.47 o                         
  -1   4  17          0.05         -3.40         5.04 o                         
   0   4  17          0.69         -1.12         1.65 o                         
  -4   5  17         10.80         12.68         2.21 o                         
  -3   5  17          3.17          2.18         4.89 o                         
  -2   5  17          0.31         -2.92         4.83 o                         
  -1   5  17          1.76         -6.01         6.01 o                         
   0  -8  18          0.21         -2.23         5.00 o                         
   1  -8  18          2.57         -6.48         6.48 o                         
  -2  -7  18          0.07         -0.73         4.98 o                         
  -1  -7  18          0.26         -1.37         4.36 o                         
   0  -7  18         10.66         12.77         2.03 o                         
   1  -7  18          0.40         -4.95         4.95 o                         
   2  -7  18          4.03          8.35         1.86 o                         
   3  -7  18         11.75         17.18         2.24 o                         
  -3  -6  18         17.08         17.59         2.18 o                         
  -2  -6  18          1.37          0.00         4.79 o                         
  -1  -6  18          0.00         -3.80         4.10 o                         
   0  -6  18         13.56         12.38         2.01 o                         
   1  -6  18          1.82          0.37         1.57 o                         
   2  -6  18          3.76          0.66         4.64 o                         
   3  -6  18          6.09          5.15         2.05 o                         
  -4  -5  18          8.40          6.14         1.86 o                         
  -3  -5  18          8.93          8.91         1.74 o                         
  -2  -5  18          6.51          7.50         1.69 o                         
  -1  -5  18         12.61         18.17         1.84 o                         
   0  -5  18          0.81         -2.42         4.01 o                         
   1  -5  18          1.31          1.20         3.67 o                         
   2  -5  18          1.54          0.62         3.77 o                         
   3  -5  18          3.44         -0.67         4.89 o                         
   4  -5  18          4.34          2.96         5.02 o                         
  -5  -4  18         16.73         17.98         2.28 o                         
  -4  -4  18          1.31          3.34         1.41 o                         
  -3  -4  18         19.31         20.40         2.04 o                         
  -2  -4  18          0.35          2.95         1.42 o                         
  -1  -4  18          0.13         -4.72         4.72 o                         
   0  -4  18          4.55         -0.57         4.64 o                         
   1  -4  18          3.02         -2.35         4.62 o                         
   2  -4  18          5.17          2.38         4.03 o                         
   3  -4  18          0.15          0.00         4.22 o                         
   4  -4  18          0.02         -4.83         4.83 o                         
  -6  -3  18          3.67          1.47         4.17 o                         
  -5  -3  18         22.42         25.58         2.23 o                         
  -4  -3  18          0.00          0.00         3.93 o                         
  -3  -3  18         14.59         16.45         1.72 o                         
  -2  -3  18          2.20          3.89         1.37 o                         
  -1  -3  18          0.36          1.08         3.58 o                         
   0  -3  18          2.37         -4.17         4.17 o                         
   1  -3  18          0.09          2.28         3.62 o                         
   2  -3  18          0.39          2.33         4.21 o                         
   3  -3  18          4.67          8.41         1.59 o                         
   4  -3  18          0.17          0.00         4.27 o                         
  -6  -2  18          0.97         -0.71         4.89 o                         
  -5  -2  18          3.04          3.18         1.54 o                         
  -4  -2  18          6.81          8.03         1.47 o                         
  -3  -2  18         12.37         12.54         1.59 o                         
  -2  -2  18          3.66          5.18         1.39 o                         
  -1  -2  18          1.07          1.91         1.30 o                         
   0  -2  18          4.26          1.84         1.36 o                         
   1  -2  18          3.06         -2.86         4.47 o                         
   2  -2  18          2.00          0.00         4.54 o                         
   3  -2  18         17.71         22.10         2.16 o                         
   4  -2  18          2.99          5.62         1.60 o                         
  -6  -1  18          1.10         -2.71         4.49 o                         
  -5  -1  18          0.31          0.62         3.48 o                         
  -4  -1  18          0.88          1.21         4.00 o                         
  -3  -1  18          0.51         -2.88         4.02 o                         
  -2  -1  18         27.05         28.05         1.95 o                         
  -1  -1  18          1.44         -2.16         3.82 o                         
   0  -1  18          0.33         -2.83         4.19 o                         
   1  -1  18          0.58         -0.75         1.36 o                         
   2  -1  18          3.75          0.60         3.68 o                         
   3  -1  18          3.96          6.28         1.61 o                         
  -6   0  18          0.09          0.07         1.02 o                         
  -5   0  18          0.93          1.48         1.29 o                         
  -4   0  18          3.36          3.37         3.93 o                         
  -3   0  18          9.93         13.35         2.19 o                         
  -2   0  18          0.02          0.13         0.99 o                         
  -1   0  18          9.46          9.99         1.28 o                         
   0   0  18          0.16          1.19         3.67 o                         
   1   0  18          0.07         -1.33         1.33 o                         
   2   0  18          0.04          1.19         1.29 o                         
   3   0  18          8.71          8.89         1.33 o                         
  -6   1  18          0.93         -5.37         5.37 o                         
  -5   1  18          1.74          0.55         1.58 o                         
  -4   1  18          3.62          4.23         1.48 o                         
  -3   1  18         18.45         18.87         2.06 o                         
  -1   1  18         22.60         23.82         2.07 o                         
   0   1  18         16.99         18.65         1.95 o                         
   1   1  18          0.97         -4.55         4.55 o                         
   2   1  18          2.07          0.67         4.40 o                         
  -6   2  18          0.01         -2.16         4.50 o                         
  -5   2  18          6.83          6.86         1.62 o                         
  -4   2  18          0.24         -0.37         1.42 o                         
  -3   2  18         23.73         22.52         2.16 o                         
  -2   2  18          0.37         -4.34         4.76 o                         
  -1   2  18         11.95          9.94         1.88 o                         
   0   2  18          2.76         -0.64         4.68 o                         
   1   2  18         22.62         25.21         2.14 o                         
   2   2  18          6.90          7.34         1.96 o                         
  -6   3  18          4.00         -3.71         5.19 o                         
  -5   3  18          2.48          1.90         1.63 o                         
  -4   3  18          0.01          2.05         4.57 o                         
  -3   3  18          0.85          0.66         4.61 o                         
  -2   3  18          1.57         -1.31         4.15 o                         
  -1   3  18          0.11         -5.63         5.63 o                         
   0   3  18          8.61          9.68         2.04 o                         
   1   3  18          3.96          3.91         1.82 o                         
  -5   4  18          0.64         -1.38         1.78 o                         
  -4   4  18          5.49         -3.64         5.68 o                         
  -3   4  18          0.88          3.60         1.48 o                         
  -2   4  18          0.55         -3.60         4.01 o                         
  -1   4  18          4.67          4.29         1.90 o                         
  -1  -7  19         13.85         15.50         2.16 o                         
   0  -7  19          1.40          2.92         5.26 o                         
   1  -7  19         12.36         14.19         2.19 o                         
  -3  -6  19         24.57         26.21         2.44 o                         
  -2  -6  19          8.17          7.81         1.83 o                         
  -1  -6  19          1.36         -0.66         4.86 o                         
   0  -6  19          5.15          8.09         1.72 o                         
   1  -6  19          0.15         -2.73         5.10 o                         
   2  -6  19          0.25         -4.50         4.50 o                         
  -4  -5  19          2.12         -4.93         4.93 o                         
  -3  -5  19         15.12         14.80         2.11 o                         
  -2  -5  19          7.00          1.29         4.25 o                         
  -1  -5  19          3.74          3.66         1.63 o                         
   0  -5  19          0.01         -3.35         3.35 o                         
   1  -5  19          3.56          0.00         4.66 o                         
   2  -5  19          0.19         -1.34         4.24 o                         
   3  -5  19          0.09          1.44         4.78 o                         
  -5  -4  19          3.80          6.08         1.66 o                         
  -4  -4  19          3.70         -2.00         5.29 o                         
  -3  -4  19          1.86         -3.14         4.90 o                         
  -2  -4  19          3.53          3.72         1.44 o                         
  -1  -4  19          8.50          8.91         1.68 o                         
   0  -4  19          0.11          0.59         3.31 o                         
   1  -4  19          1.00          3.30         1.33 o                         
   2  -4  19          4.32          2.96         1.61 o                         
   3  -4  19          0.76         -1.39         4.08 o                         
  -5  -3  19          2.84          3.85         1.74 o                         
  -4  -3  19          1.28         -0.64         4.13 o                         
  -3  -3  19          0.13          2.43         3.85 o                         
  -2  -3  19          0.00         -1.82         3.78 o                         
  -1  -3  19          3.89          2.63         1.54 o                         
   0  -3  19         10.24         10.91         1.83 o                         
   1  -3  19         15.14         16.45         1.84 o                         
   2  -3  19          8.43          7.53         1.72 o                         
   3  -3  19          0.38         -2.07         5.20 o                         
  -5  -2  19          0.10         -4.04         4.95 o                         
  -4  -2  19          8.29          6.10         1.71 o                         
  -3  -2  19          0.24         -1.26         1.26 o                         
  -2  -2  19         10.37         11.35         1.69 o                         
  -1  -2  19          0.25         -0.59         3.49 o                         
   0  -2  19          8.73          8.67         1.69 o                         
   1  -2  19          3.25          6.46         1.49 o                         
   2  -2  19          0.19         -1.50         1.50 o                         
   3  -2  19          0.04         -1.29         1.53 o                         
  -6  -1  19          8.68          8.11         1.94 o                         
  -5  -1  19          2.90         -0.66         5.09 o                         
  -4  -1  19          0.68          0.27         1.37 o                         
  -3  -1  19          6.70          8.44         1.54 o                         
  -2  -1  19          2.41          1.72         1.29 o                         
  -1  -1  19          0.00         -3.59         3.59 o                         
   0  -1  19          0.02          0.78         1.20 o                         
   1  -1  19          0.03          1.23         2.74 o                         
   2  -1  19          3.49          4.04         1.53 o                         
   3  -1  19          0.24          0.71         4.70 o                         
  -6   0  19          2.76          3.41         1.26 o                         
  -5   0  19          8.00          8.30         4.09 o                         
  -4   0  19         18.37         20.12         1.42 o                         
  -3   0  19          4.59          5.15         2.14 o                         
  -2   0  19          0.10         -3.12         3.12 o                         
  -1   0  19          9.55         10.74         1.19 o                         
   0   0  19         10.76          9.65         3.88 o                         
   1   0  19          0.26          0.85         1.32 o                         
   2   0  19          1.92          2.78         1.06 o                         
  -6   1  19          0.08         -2.99         4.94 o                         
  -4   1  19          0.45         -1.98         4.11 o                         
  -3   1  19          0.63          0.18         1.57 o                         
  -2   1  19          6.84          0.63         5.42 o                         
  -1   1  19          0.13         -4.37         4.37 o                         
   0   1  19          0.02         -0.28         1.48 o                         
   1   1  19          5.42          0.68         5.10 o                         
   2   1  19          0.10         -2.20         4.92 o                         
  -5   2  19          0.24         -1.45         4.60 o                         
  -4   2  19          6.71         11.61         1.67 o                         
  -3   2  19          0.76         -0.68         4.03 o                         
  -2   2  19          0.20          2.04         3.89 o                         
  -1   2  19          0.12         -1.77         1.77 o                         
   0   2  19          2.57         -0.70         1.81 o                         
   1   2  19          0.57         -0.74         4.74 o                         
  -5   3  19          1.67          0.75         3.76 o                         
  -4   3  19          1.13          2.19         3.35 o                         
  -3   3  19          0.89         -1.13         1.68 o                         
  -2   3  19          0.36          0.71         4.34 o                         
  -1   3  19          2.76          3.87         1.82 o                         
   0   3  19          2.80          2.26         4.33 o                         
  -2  -6  20          0.80         -1.47         4.28 o                         
  -1  -6  20          5.64          2.89         1.97 o                         
   0  -6  20          1.75         -4.32         4.98 o                         
   1  -6  20          5.24          6.14         1.82 o                         
  -3  -5  20          3.81          2.86         4.85 o                         
  -2  -5  20          3.58         -5.44         5.44 o                         
  -1  -5  20          0.34          0.66         4.35 o                         
   0  -5  20         14.59         15.16         2.02 o                         
   1  -5  20          3.97          4.70         1.71 o                         
   2  -5  20          4.35          2.99         1.85 o                         
  -4  -4  20         16.58         17.13         2.18 o                         
  -3  -4  20         10.03          9.90         1.81 o                         
  -2  -4  20          3.27          2.86         1.70 o                         
  -1  -4  20          2.59         -4.71         4.71 o                         
   0  -4  20          0.15         -3.87         4.46 o                         
   1  -4  20          0.04         -1.31         5.01 o                         
   2  -4  20          5.21          6.76         1.74 o                         
  -4  -3  20          0.53         -0.50         1.60 o                         
  -3  -3  20          0.38         -2.59         4.30 o                         
  -2  -3  20          4.29          1.87         4.19 o                         
  -1  -3  20          0.14         -3.07         3.75 o                         
   0  -3  20          0.02          0.97         1.33 o                         
   1  -3  20          2.12          2.58         4.38 o                         
   2  -3  20          0.40          1.18         1.44 o                         
  -5  -2  20         10.30         12.16         2.02 o                         
  -4  -2  20          9.58         11.66         1.58 o                         
  -3  -2  20          0.25         -2.55         4.22 o                         
  -2  -2  20          1.07         -4.87         4.87 o                         
  -1  -2  20         10.07         10.32         1.60 o                         
   0  -2  20          0.65          0.00         4.00 o                         
   1  -2  20          1.16          0.83         1.59 o                         
   2  -2  20          0.38         -2.76         3.51 o                         
  -5  -1  20          5.98         -2.88         4.43 o                         
  -4  -1  20          5.35          5.23         1.76 o                         
  -3  -1  20          1.28         -2.55         3.62 o                         
  -2  -1  20          8.08         10.73         1.72 o                         
  -1  -1  20          1.26          1.87         4.45 o                         
   0  -1  20          6.69          1.90         4.77 o                         
   2  -1  20          0.64         -0.31         1.66 o                         
  -5   0  20          1.33         -1.56         1.59 o                         
  -4   0  20          8.12          7.60         1.32 o                         
  -3   0  20          0.92         -1.63         2.92 o                         
  -2   0  20          0.15         -0.56         2.70 o                         
  -1   0  20          0.40         -2.70         2.70 o                         
   0   0  20          0.08         -3.38         3.38 o                         
   1   0  20          0.67          1.08         1.45 o                         
  -5   1  20          0.72          2.24         3.89 o                         
  -4   1  20          4.84          5.62         1.70 o                         
  -3   1  20         11.06         12.27         1.87 o                         
  -2   1  20          0.45          2.17         1.61 o                         
  -1   1  20          2.46          3.27         1.48 o                         
   0   1  20          0.92          0.72         3.99 o                         
   1   1  20          0.09          0.96         1.64 o                         
  -4   2  20          0.63          1.18         1.73 o                         
  -3   2  20          4.65          6.30         1.80 o                         
  -2   2  20          0.96          0.83         1.66 o                         
  -1   2  20          2.05         -5.17         5.38 o                         
  -2  -5  21          2.81          2.18         4.88 o                         
  -1  -5  21          3.79          2.87         4.87 o                         
   0  -5  21          3.62          2.36         1.85 o                         
  -3  -4  21          1.80          2.16         4.50 o                         
  -2  -4  21         18.56         21.59         2.17 o                         
  -1  -4  21          1.03         -0.59         1.67 o                         
   0  -4  21          4.31         -2.08         5.50 o                         
   1  -4  21         19.19         21.24         2.24 o                         
  -3  -3  21          2.78          1.21         1.69 o                         
  -2  -3  21          0.34         -4.00         4.90 o                         
  -1  -3  21          1.95         -1.13         1.66 o                         
   0  -3  21          0.10          1.34         3.42 o                         
   1  -3  21          2.09          2.58         1.60 o                         
  -4  -2  21          3.18         -2.91         4.82 o                         
  -3  -2  21          1.49          0.88         1.51 o                         
  -2  -2  21          5.22          3.98         1.62 o                         
  -1  -2  21          9.29         10.72         1.87 o                         
   0  -2  21          0.51         -2.02         4.51 o                         
   1  -2  21          0.04          1.40         3.13 o                         
  -4  -1  21          8.39         10.78         1.87 o                         
  -3  -1  21         15.15         17.80         2.04 o                         
  -2  -1  21          0.07         -0.67         4.61 o                         
  -1  -1  21          5.36          4.31         1.65 o                         
   0  -1  21          0.18         -4.19         4.19 o                         
   1  -1  21          0.31          2.06         1.58 o                         
  -4   0  21          0.22         -1.78         1.83 o                         
  -3   0  21          1.73          0.53         2.93 o                         
  -2   0  21         11.60         14.33         1.41 o                         
  -1   0  21          0.39         -1.14         2.98 o                         
   0   0  21          5.39          6.29         2.15 o                         
  -3   1  21          5.74          8.08         1.82 o                         
  -2   1  21          3.65          0.75         4.55 o                         
  -1   1  21          1.09         -5.26         5.26 o                         
  -2  -3  22         15.79         15.65         2.27 o                         
  -1  -3  22         13.67         17.73         2.15 o                         
  -2  -2  22          0.82          0.72         1.68 o                         
  -1  -2  22          3.06          2.46         1.80 o                         
  -2  -1  22          1.30         -0.73         4.72 o                         
  -1  -1  22          1.32          2.52         1.63 o                         
                                                                                
